# Supplementary material for: One-dimensional single atom arrays on ferroelectric nanosheets for enhanced CO2 photoreduction
Source: Nat Commun. 2024 Jan 5;15:305. doi: 10.1038/s41467-023-44493-4 (PMC10770382; doi:10.1038/s41467-023-44493-4)
Supplement: Supplementary file 3 — Source Data [file 41467_2023_44493_MOESM3_ESM.xlsx]

## Sheet: Fig. 2
Fig. 2e				Fig. 2f				Fig. 2i					Fig. 2j					Fig. 2k
x	y	x	y	x	y	x	y	x	y	y	y	y	x	y	y	y	y	x	y	y
0	9.91741	0	9.42012	0	47.3452	0	28.3305	11723.8	0.01957	0.01125	0.00646	0.00639	0	0.25437	0.76145	0.17202	0.67964	0	0.70807	0.20807
0.01	10.4234	0.01	9.34111	0.01	40.3737	0.01	33.3608	11727.7	0.02006	0.03937	0.00517	0.00617	0.03068	0.26948	0.75626	0.17819	0.65234	0.03068	0.70255	0.20885
0.02	11.1357	0.02	9.43584	0.02	33.9111	0.02	47.7527	11731.6	0.01393	0.0212	0.0052	0.00659	0.06136	0.30849	0.74083	0.19343	0.57244	0.06136	0.6861	0.21087
0.03	12.1229	0.03	9.74539	0.03	36.7347	0.03	66.3187	11735.3	0.02631	0.0323	0.00416	0.00638	0.09204	0.35899	0.71557	0.21072	0.44595	0.09204	0.6591	0.21328
0.04	13.1739	0.04	10.1002	0.04	51.8909	0.04	80.2113	11739.1	0.0199	0.02082	0.00545	0.00569	0.12272	0.41054	0.68121	0.2236	0.28334	0.12272	0.62224	0.21488
0.05	14.3099	0.05	10.5156	0.05	65.8724	0.05	80.6656	11743	0.01371	0.00344	0.00352	0.00492	0.1534	0.45608	0.63891	0.2279	0.10868	0.1534	0.57661	0.21435
0.06	15.6256	0.06	11.0176	0.06	68.0825	0.06	71.52	11746.7	0.01115	0.01343	0.0033	0.00477	0.18408	0.49095	0.59045	0.22208	0.14166	0.18408	0.52393	0.21045
0.07	17.1535	0.07	11.845	0.07	52.8435	0.07	60.0752	11750.7	0.01008	0.00385	0.00366	0.00433	0.21476	0.51216	0.5385	0.2074	0.33103	0.21476	0.46689	0.20212
0.08	18.8097	0.08	12.8926	0.08	37.4123	0.08	50.6296	11754.8	0.00967	-0.01393	0.00294	0.0038	0.24544	0.51796	0.48713	0.18831	0.50976	0.24544	0.40992	0.18861
0.09	20.5315	0.09	14.1414	0.09	32.8041	0.09	41.9651	11758.6	0.01212	0.0191	0.00277	0.00335	0.27612	0.50772	0.44243	0.1727	0.65536	0.27612	0.36035	0.16957
0.1	22.2212	0.1	15.5727	0.1	33.7047	0.1	35.4959	11762.7	0.01079	0.0242	0.00284	0.00305	0.3068	0.48201	0.41274	0.1697	0.75296	0.3068	0.32932	0.14514
0.11	23.9556	0.11	17.1976	0.11	35.6714	0.11	30.4145	11766.8	0.00631	0.00961	0.00228	0.00267	0.33748	0.44281	0.40707	0.1828	0.79089	0.33748	0.32917	0.11642
0.12	25.874	0.12	18.9524	0.12	38.6774	0.12	32.0778	11770.8	0.00609	0.0024	0.00185	0.00212	0.36816	0.39414	0.43088	0.20581	0.7609	0.36816	0.36511	0.08685
0.13	27.6936	0.13	20.7678	0.13	38.4241	0.13	37.9763	11774.8	0.00703	0.0241	0.0015	0.00189	0.39884	0.34328	0.48276	0.22812	0.65878	0.39884	0.43126	0.06712
0.14	29.4203	0.14	22.6536	0.14	36.5284	0.14	46.8015	11779	-0.00652	0.0017	0.0012	0.00175	0.42951	0.30273	0.55627	0.24011	0.48495	0.42951	0.51739	0.07674
0.15	30.9346	0.15	24.7664	0.15	36.0124	0.15	57.9497	11783.1	0.00106	-0.01655	0.000385213	0.000543102	0.46019	0.28999	0.64406	0.23448	0.24659	0.46019	0.61497	0.11366
0.16	32.2803	0.16	26.8591	0.16	41.4524	0.16	68.2787	11787.2	0.01493	0.00653	0.000909443	0.00102	0.49087	0.31726	0.73995	0.20614	0.09504	0.49087	0.71799	0.16247
0.17	33.2899	0.17	28.8786	0.17	65.9408	0.17	76.2178	11791.1	0.00142	0.00133	0.000217178	0.000775878	0.52155	0.37949	0.83914	0.15227	0.4203	0.52155	0.82214	0.21571
0.18	34.0182	0.18	30.9176	0.18	102.245	0.18	78.1924	11794.8	-0.00761	0.01299	6.89461e-05	0.000287952	0.55223	0.4621	0.93781	0.0736	0.79675	0.55223	0.92405	0.26981
0.19	34.3836	0.19	33.0022	0.19	92.7869	0.19	71.1405	11798.9	-0.00232	0.00782	0.000375074	-0.000288329	0.58291	0.55234	1.03284	0.04838	1.18625	0.58291	1.02092	0.32232
0.2	34.216	0.2	34.9379	0.2	56.9158	0.2	57.6302	11802.8	0.00656	0.01458	2.27591e-05	-0.000649342	0.61359	0.64137	1.1215	0.17241	1.5672	0.61359	1.11027	0.37111
0.21	33.6753	0.21	36.7202	0.21	37.1227	0.21	44.0283	11806.5	0.00675	0.00524	-0.000735698	-0.0006347	0.64427	0.72299	1.20137	0.32008	1.91861	0.64427	1.18984	0.4142
0.22	32.6761	0.22	38.2765	0.22	29.6072	0.22	35.6928	11810.5	-0.00778	-0.02198	0.000173423	-0.000589915	0.67495	0.79272	1.27027	0.47999	2.22065	0.67495	1.25758	0.44973
0.23	31.3312	0.23	39.4744	0.23	34.906	0.23	31.5965	11814.6	-0.02135	-0.02475	0.00239	-0.000601155	0.70563	0.84737	1.32626	0.64387	2.45581	0.70563	1.31161	0.47592
0.24	29.9502	0.24	40.2893	0.24	41.3437	0.24	34.1756	11818.5	0.0069	-0.01798	0.000947638	-0.000776077	0.73631	0.88504	1.36758	0.80296	2.61021	0.73631	1.35027	0.49112
0.25	28.3884	0.25	40.6005	0.25	46.0008	0.25	46.4165	11822.6	-0.01357	-0.0168	-0.00137	-0.0015	0.76699	0.90525	1.39275	0.94825	2.67481	0.76699	1.37211	0.4939
0.26	26.7154	0.26	40.3019	0.26	46.9447	0.26	71.7032	11826.5	0.00481	0.00847	-0.000950021	-0.00214	0.79767	0.90927	1.40052	1.07104	2.64659	0.79767	1.37596	0.48301
0.27	24.9129	0.27	39.503	0.27	42.0558	0.27	118.686	11830.6	0.00117	0.01646	-0.00203	-0.002	0.82835	0.90068	1.38997	1.16346	2.52971	0.82835	1.36098	0.45756
0.28	23.1716	0.28	38.2044	0.28	36.1984	0.28	158.832	11834.9	0.00394	-0.01409	-0.00229	-0.00181	0.85903	0.88598	1.36055	1.21911	2.33685	0.85903	1.3267	0.41706
0.29	21.5735	0.29	36.4036	0.29	39.6807	0.29	168.245	11838.8	-0.01187	-0.00803	-0.00192	-0.00202	0.88971	0.8751	1.31211	1.23358	2.09124	0.88971	1.27312	0.36176
0.3	19.99	0.3	34.3655	0.3	57.6872	0.3	132.016	11842.7	-0.00692	0.000583288	-0.00185	-0.00167	0.92039	0.88104	1.24503	1.205	1.82967	0.92039	1.20085	0.29336
0.31	18.4238	0.31	32.3031	0.31	78.5262	0.31	76.0135	11847	0.00474	-0.01122	-0.00225	-0.00181	0.95107	0.91744	1.1604	1.13452	1.60546	0.95107	1.11131	0.21783
0.32	16.8363	0.32	30.1994	0.32	80.7199	0.32	54.37	11851	-0.00263	-0.00158	-0.00243	-0.00192	0.98175	0.9942	1.06023	1.02692	1.48216	0.98175	1.00717	0.15749
0.33	15.3451	0.33	28.152	0.33	60.091	0.33	36.9576	11854.9	0.00418	0.0127	-0.00147	-0.00207	1.01243	1.11397	0.94803	0.89158	1.50046	1.01243	0.89306	0.17113
0.34	14.1228	0.34	26.2152	0.34	40.0462	0.34	31.0358	11858.9	-0.00292	-0.00423	-0.00177	-0.00212	1.04311	1.27258	0.8298	0.74444	1.64019	1.04311	0.77716	0.2701
0.35	13.0985	0.35	24.3023	0.35	32.1177	0.35	33.4474	11862.7	-0.00161	0.000599426	-0.00107	-0.00163	1.07379	1.46206	0.71609	0.61192	1.83886	1.07379	0.67397	0.40998
0.36	12.1787	0.36	22.6488	0.36	33.3958	0.36	36.8988	11866.5	-0.000574975	0.0025	-0.00119	-0.00131	1.10447	1.67344	0.62517	0.53359	2.03733	1.10447	0.60742	0.57131
0.37	11.3279	0.37	21.2071	0.37	34.5616	0.37	50.1664	11870.4	0.00198	-0.0097	-0.00077136	-0.000201008	1.13515	1.89813	0.58415	0.54253	2.19894	1.13515	0.60629	0.74718
0.38	10.5751	0.38	19.7242	0.38	36.6296	0.38	60.5607	11874.5	-0.00483	-0.00633	-0.00028689	0.000954816	1.16583	2.1283	0.61681	0.62489	2.31113	1.16583	0.68352	0.93379
0.39	10.015	0.39	18.3194	0.39	37.1159	0.39	80.8688	11878.5	0.00725	0.00283	0.00107	0.00126	1.19651	2.35694	0.72242	0.7353	2.38542	1.19651	0.82545	1.12821
0.4	9.54098	0.4	17.0013	0.4	36.2918	0.4	94.0329	11882.6	0.00217	0.02074	0.00217	0.0028	1.22718	2.57777	0.88023	0.83667	2.45831	1.22718	1.0095	1.3277
0.41	9.09254	0.41	15.8245	0.41	38.1811	0.41	88.4256	11886.5	0.00829	-0.00583	0.00362	0.00603	1.25786	2.78521	1.06938	0.90664	2.58721	1.25786	1.21819	1.52959
0.42	8.65538	0.42	14.8285	0.42	52.084	0.42	73.9045	11890.6	0.00124	0.01779	0.0059	0.00966	1.28854	2.97437	1.27562	0.9327	2.8327	1.28854	1.44002	1.73119
0.43	8.41901	0.43	13.7476	0.43	76.5852	0.43	59.1536	11894.8	0.01069	-0.00531	0.00956	0.01486	1.31922	3.14103	1.48959	0.90929	3.2306	1.31922	1.66718	1.92984
0.44	8.42048	0.44	12.7698	0.44	81.7506	0.44	46.5064	11898.9	0.02384	0.02999	0.01473	0.0232	1.3499	3.28172	1.70477	0.83702	3.77683	1.3499	1.89383	2.12286
0.45	8.49721	0.45	11.9148	0.45	60.1485	0.45	36.6614	11899.4	0.03131	0.04854	0.01589	0.02429	1.38058	3.3937	1.91611	0.72353	4.43659	1.38058	2.11525	2.30766
0.46	8.54741	0.46	11.2328	0.46	35.8075	0.46	32.9782	11900.9	0.03248	0.03819	0.01946	0.02856	1.41126	3.47501	2.11949	0.58714	5.16173	1.41126	2.32743	2.48171
0.47	8.61794	0.47	10.6006	0.47	30.2449	0.47	35.9679	11901.4	0.03391	0.03861	0.02042	0.02987	1.44194	3.52445	2.31135	0.46715	5.90198	1.44194	2.52681	2.64263
0.48	8.97321	0.48	10.0395	0.48	33.1827	0.48	42.6813	11902.3	0.04637	0.06413	0.02233	0.03291	1.47262	3.54161	2.48861	0.4336	6.60987	1.47262	2.71024	2.78817
0.49	9.43571	0.49	9.58801	0.49	37.4988	0.49	50.6983	11903.4	0.03907	0.06756	0.02521	0.03758	1.5033	3.5268	2.64856	0.52422	7.2427	1.5033	2.87493	2.91632
0.5	10.0921	0.5	9.29421	0.5	40.1459	0.5	61.2795	11904.3	0.05823	0.06709	0.0282	0.04215	1.53398	3.48105	2.78887	0.68388	7.76375	1.53398	3.01847	3.02526
0.51	10.8197	0.51	9.08453	0.51	35.8037	0.51	75.7523	11905.8	0.06069	0.07025	0.03326	0.05086	1.56466	3.40604	2.90757	0.85063	8.14326	1.56466	3.13877	3.11343
0.52	11.6442	0.52	8.8951	0.52	32.7373	0.52	90.3441	11906.3	0.06371	0.07388	0.0351	0.05427	1.59534	3.304	3.00309	0.9877	8.35929	1.59534	3.23419	3.17956
0.53	12.725	0.53	8.84951	0.53	31.0796	0.53	94.6946	11907.2	0.05648	0.06259	0.03904	0.06053	1.62602	3.17767	3.07423	1.07197	8.39842	1.62602	3.30343	3.22267
0.54	14.055	0.54	8.914	0.54	38.1873	0.54	85.4346	11907.9	0.0731	0.07815	0.04188	0.06689	1.6567	3.03014	3.12018	1.08772	8.25603	1.6567	3.34564	3.24209
0.55	15.6616	0.55	9.09959	0.55	60.0565	0.55	65.6255	11908.5	0.08081	0.08659	0.04588	0.07349	1.68738	2.86478	3.14054	1.02476	7.93633	1.68738	3.36037	3.23747
0.56	17.3341	0.56	9.54916	0.56	82.8074	0.56	49.4315	11909.2	0.08382	0.10175	0.0507	0.0817	1.71806	2.68514	3.13532	0.87826	7.45189	1.71806	3.34761	3.20879
0.57	19.2607	0.57	10.1535	0.57	76.9841	0.57	38.9703	11909.9	0.10122	0.09978	0.05634	0.09295	1.74874	2.49479	3.1049	0.6488	6.82284	1.74874	3.30776	3.15635
0.58	21.3933	0.58	10.9101	0.58	51.1211	0.58	33.9424	11910.6	0.10219	0.12011	0.06169	0.10336	1.77942	2.29725	3.05008	0.34238	6.07563	1.77942	3.24164	3.08078
0.59	23.7042	0.59	11.8515	0.59	38.1306	0.59	19.3167	11911.2	0.10862	0.12416	0.0674	0.11623	1.8101	2.09588	2.97199	0.03119	5.24162	1.8101	3.15048	2.98304
0.6	26.0472	0.6	13.1064	0.6	35.6467			11912	0.12969	0.1331	0.07592	0.13266	1.84078	1.89379	2.87217	0.4521	4.35529	1.84078	3.03589	2.86435
0.61	28.5614	0.61	14.6998	0.61	37.1508			11912.8	0.13836	0.13035	0.08585	0.15479	1.87146	1.69377	2.75243	0.90398	3.45254	1.87146	2.89985	2.72627
0.62	31.3441	0.62	16.4439	0.62	39.1895			11913.4	0.15105	0.15887	0.09701	0.17978	1.90214	1.49827	2.61493	1.36292	2.56891	1.90214	2.74468	2.57061
0.63	34.0691	0.63	18.4177	0.63	37.5873			11914.1	0.18176	0.17872	0.11175	0.20927	1.93282	1.30938	2.46211	1.80452	1.73839	1.93282	2.57305	2.39946
0.64	36.7318	0.64	20.6712	0.64	32.4774			11914.7	0.21234	0.20019	0.12704	0.2447	1.9635	1.12888	2.29667	2.20443	0.99426	1.9635	2.38795	2.21516
0.65	39.1838	0.65	23.1852	0.65	31.201			11915.4	0.24149	0.23293	0.1476	0.29403	1.99418	0.95833	2.12159	2.54015	0.39096	1.99418	2.1927	2.02033
0.66	41.1884	0.66	25.7152	0.66	31.5833			11916	0.29284	0.26693	0.17202	0.34577	2.02485	0.79927	1.94011	2.79302	0.32277	2.02485	1.991	1.81787
0.67	42.5725	0.67	28.2639	0.67	39.0101			11916.7	0.34417	0.32406	0.20546	0.42717	2.05553	0.65362	1.75579	2.95056	0.66794	2.05553	1.78702	1.61107
0.68	43.2524	0.68	30.7252	0.68	58.1842			11917.5	0.40907	0.37622	0.24992	0.54486	2.08621	0.52428	1.57259	3.00918	0.92656	2.08621	1.58552	1.40375
0.69	43.1549	0.69	33.1202	0.69	79.0333			11918.1	0.49752	0.45074	0.29479	0.66119	2.11689	0.41641	1.39501	2.97779	1.06461	2.11689	1.39217	1.2006
0.7	42.2147	0.7	35.4554	0.7	75.6046			11918.9	0.60173	0.53424	0.36501	0.84355	2.14757	0.3389	1.2283	2.88256	1.08748	2.14757	1.21392	1.00784
0.71	40.5411	0.71	37.45	0.71	52.036			11919.6	0.73064	0.65327	0.43615	1.04335	2.17825	0.30304	1.07871	2.77254	1.01011	2.17825	1.05942	0.83451
0.72	38.3918	0.72	39.216	0.72	36.4529			11920.2	0.83872	0.75782	0.49688	1.18823	2.20893	0.31211	0.95359	2.72093	0.8534	2.20893	0.93899	0.69427
0.73	35.9071	0.73	40.3893	0.73	33.4529			11920.9	0.93596	0.83115	0.55539	1.29309	2.23961	0.35359	0.86078	2.8091	0.64401	2.23961	0.86286	0.60605
0.74	33.3618	0.74	41.005	0.74	35.2071			11921.6	0.98688	0.8971	0.61896	1.30431	2.27029	0.41037	0.80662	3.08699	0.42035	2.27029	0.83681	0.58613
0.75	30.7193	0.75	41.145	0.75	38.5478			11922.2	1.00981	0.9251	0.66361	1.26257	2.30097	0.47067	0.79271	3.54478	0.27114	2.30097	0.85766	0.63191
0.76	28.1174	0.76	40.5777	0.76	37.4633			11922.9	0.98083	0.90687	0.69776	1.16492	2.33165	0.5279	0.81407	4.12908	0.34076	2.33165	0.91404	0.7219
0.77	25.5885	0.77	39.598	0.77	36.0077			11923.7	0.956	0.89481	0.72611	1.05536	2.36233	0.57838	0.86101	4.77537	0.52065	2.36233	0.99194	0.83329
0.78	23.2452	0.78	38.19	0.78	34.667			11924.3	0.92112	0.86129	0.74021	0.97682	2.39301	0.61994	0.92299	5.42546	0.69019	2.39301	1.07936	0.95073
0.79	21.0813	0.79	36.4316	0.79	39.0003			11925	0.87786	0.84669	0.74926	0.9036	2.42369	0.65126	0.99121	6.03185	0.81393	2.42369	1.16765	1.06527
0.8	18.9567	0.8	34.345	0.8	60.3542			11925.7	0.86437	0.81677	0.75505	0.85006	2.45437	0.67161	1.05931	6.55785	0.87913	2.45437	1.25105	1.17181
0.81	17.0205	0.81	32.2018	0.81	78.5542			11926.4	0.82877	0.80839	0.75939	0.80318	2.48505	0.68069	1.12301	6.97733	0.88203	2.48505	1.32589	1.26743
0.82	15.3303	0.82	30.143	0.82	75.125			11927	0.7952	0.79157	0.76253	0.76601	2.51573	0.67861	1.17956	7.27487	0.82491	2.51573	1.38992	1.35047
0.83	13.8601	0.83	28.2473	0.83	53.8621			11927.6	0.79592	0.77665	0.76729	0.73718	2.54641	0.6659	1.22729	7.44606	0.71481	2.54641	1.44187	1.42011
0.84	12.4908	0.84	26.413	0.84	36.1625			11928.3	0.78552	0.77829	0.77683	0.70823	2.57709	0.64348	1.26529	7.49759	0.56284	2.57709	1.48114	1.47605
0.85	11.4568	0.85	24.6446	0.85	30.2253			11928.9	0.77021	0.77193	0.7862	0.68627	2.60777	0.61268	1.29315	7.44704	0.38405	2.60777	1.50762	1.51841
0.86	10.6234	0.86	22.8628	0.86	32.5091			11929.6	0.76864	0.75123	0.797	0.66917	2.63845	0.57531	1.31083	7.32169	0.20323	2.63845	1.52153	1.5476
0.87	9.94661	0.87	21.3369	0.87	35.7674			11930.3	0.77494	0.76892	0.80833	0.65743	2.66913	0.53362	1.31855	7.15606	0.12689	2.66913	1.52339	1.56425
0.88	9.34281	0.88	19.8264	0.88	36.8994			11931	0.77559	0.78962	0.82175	0.65209	2.69981	0.49041	1.31672	6.98758	0.25852	2.69981	1.51387	1.56917
0.89	8.97379	0.89	18.5163	0.89	37.4325			11931.7	0.79011	0.79899	0.83391	0.6651	2.73049	0.44902	1.30587	6.85016	0.41162	2.73049	1.4938	1.56326
0.9	8.75433	0.9	17.1991	0.9	38.7098			11932.5	0.79474	0.80229	0.84527	0.67589	2.76117	0.41323	1.28661	6.76686	0.53808	2.76117	1.46409	1.5475
0.91	8.59618	0.91	16.0745	0.91	38.7851			11933.2	0.80921	0.79963	0.8547	0.68515	2.79185	0.38686	1.25962	6.74381	0.62703	2.79185	1.42574	1.52294
0.92	8.52669	0.92	15.0559	0.92	45.8374			11933.9	0.81219	0.8171	0.86187	0.69853	2.82252	0.37289	1.22562	6.76865	0.67562	2.82252	1.37977	1.49058
0.93	8.48184	0.93	14.1801	0.93	62.3204			11934.5	0.82238	0.832	0.86624	0.71247	2.8532	0.37231	1.18534	6.81418	0.6868	2.8532	1.32724	1.45145
0.94	8.5432	0.94	13.2963	0.94	75.0771			11935.2	0.83755	0.84228	0.87067	0.72887	2.88388	0.38363	1.13955	6.84554	0.66962	2.88388	1.26919	1.40651
0.95	8.83025	0.95	12.6769	0.95	61.0594			11935.9	0.8523	0.84196	0.87435	0.74791	2.91456	0.40351	1.08903	6.82771	0.64004	2.91456	1.20671	1.35671
0.96	9.08766	0.96	12.1614	0.96	37.9522			11936.6	0.85736	0.84204	0.87874	0.76513	2.94524	0.42802	1.03459	6.73115	0.62035	2.94524	1.14087	1.30292
0.97	9.42024	0.97	11.7458	0.97	26.4702			11937.4	0.85978	0.85973	0.88229	0.78342	2.97592	0.45359	0.97706	6.53503	0.63319	2.97592	1.07275	1.24601
0.98	9.80908	0.98	11.5136					11938.1	0.8666	0.87959	0.88635	0.79935	3.0066	0.47746	0.9173	6.2286	0.68913	3.0066	1.00344	1.18681
0.99	10.505	0.99	11.5543					11938.8	0.88422	0.84856	0.89287	0.81519	3.03728	0.49764	0.85623	5.81115	0.78035	3.03728	0.93405	1.12619
1	11.2132	1	11.821					11939.4	0.88919	0.86983	0.89805	0.82689	3.06796	0.51286	0.79481	5.29116	0.88862	3.06796	0.86573	1.06504
1.01	12.0818	1.01	12.1645					11940.1	0.89395	0.8874	0.90298	0.83792	3.09864	0.52243	0.7341	4.68497	0.99555	3.09864	0.79965	1.00436
1.02	13.0298	1.02	12.6898					11940.7	0.9015	0.8946	0.91019	0.84851	3.12932	0.52608	0.67519	4.0151	1.08671	3.12932	0.73703	0.94528
1.03	14.152	1.03	13.4811					11941.4	0.91198	0.90118	0.91899	0.85726	3.16	0.52391	0.6193	3.30855	1.15213	3.16	0.6791	0.88906
1.04	15.4734	1.04	14.5291					11942.2	0.92141	0.90347	0.93354	0.86781	3.19068	0.5163	0.5677	2.59514	1.18582	3.19068	0.62709	0.83717
1.05	16.8257	1.05	15.6281					11942.9	0.93032	0.92538	0.95033	0.87552	3.22136	0.50384	0.52169	1.90657	1.18527	3.22136	0.58214	0.7912
1.06	18.4827	1.06	17.1522					11943.6	0.93963	0.92645	0.97266	0.88334	3.25204	0.48726	0.48251	1.27795	1.15098	3.25204	0.54519	0.75279
1.07	20.1519	1.07	19.111					11944.4	0.94475	0.93555	0.99363	0.89045	3.28272	0.4674	0.4512	0.76018	1.08597	3.28272	0.51679	0.72344
1.08	21.804	1.08	21.4283					11945.1	0.95527	0.93789	1.01293	0.89634	3.3134	0.44513	0.42838	0.47784	0.99527	3.3134	0.49698	0.70427
1.09	23.6197	1.09	24.0771					11945.8	0.96752	0.96274	1.02922	0.9017	3.34408	0.42134	0.414	0.55789	0.88541	3.34408	0.48519	0.69574
1.1	25.5245	1.1	26.8876					11946.5	0.9708	0.96286	1.03918	0.90698	3.37476	0.39685	0.40734	0.75819	0.76379	3.37476	0.48029	0.69749
1.11	27.4607	1.11	29.9405					11947.2	0.9782	0.97065	1.04179	0.91215	3.40544	0.37242	0.40705	0.91076	0.63821	3.40544	0.48077	0.70832
1.12	29.4341	1.12	33.1803					11947.9	0.97978	0.97186	1.03882	0.91708	3.43612	0.34866	0.41141	0.98409	0.5164	3.43612	0.48497	0.7264
1.13	31.3583	1.13	36.7157					11948.6	0.98729	0.96776	1.02776	0.92282	3.4668	0.32605	0.41865	0.98384	0.40569	3.4668	0.49129	0.74955
1.14	33.1945	1.14	40.9222					11949.3	0.99157	0.97827	1.01662	0.92836	3.49748	0.30487	0.42714	0.93248	0.31289	3.49748	0.49832	0.77548
1.15	34.8214	1.15	46.3401					11950.1	0.99708	0.98001	1.00417	0.93486	3.52816	0.28522	0.43553	0.86682	0.24395	3.52816	0.50491	0.80207
1.16	36.2156	1.16	53.5487					11950.7	0.99833	0.98033	0.99376	0.94041	3.55884	0.26701	0.44276	0.83486	0.20241	3.55884	0.5102	0.82741
1.17	37.0727	1.17	62.376					11951.4	1.00448	0.99239	0.9826	0.94763	3.58952	0.24998	0.44808	0.87673	0.18594	3.58952	0.51353	0.84988
1.18	37.5334	1.18	71.6848					11952.2	1.00017	0.98559	0.97492	0.95539	3.62019	0.23376	0.45094	0.99538	0.18613	3.62019	0.51446	0.86818
1.19	37.4244	1.19	79.4875					11952.8	1.00155	0.97738	0.97018	0.96225	3.65087	0.21789	0.45099	1.16008	0.19446	3.65087	0.5127	0.8813
1.2	36.7843	1.2	84.1886					11953.5	1.0071	0.99316	0.96711	0.97034	3.68155	0.20189	0.44804	1.33463	0.20632	3.68155	0.50809	0.88851
1.21	35.6855	1.21	85.4236					11954.2	1.01345	1.00726	0.96464	0.97861	3.71223	0.1853	0.44198	1.49156	0.22001	3.71223	0.50054	0.88935
1.22	34.1386	1.22	84.5017					11955	1.00641	1.00207	0.96168	0.98773	3.74291	0.16774	0.43281	1.6131	0.23446	3.74291	0.49003	0.88359
1.23	32.5695	1.23	82.1438					11955.7	1.01745	1.01429	0.95954	0.99598	3.77359	0.14892	0.42054	1.68925	0.24808	3.77359	0.47658	0.87123
1.24	30.7587	1.24	78.3033					11956.4	1.02163	1.00782	0.95725	1.00543	3.80427	0.12866	0.40525	1.71609	0.25869	3.80427	0.46021	0.85248
1.25	28.7401	1.25	72.485					11957.2	1.02276	1.01548	0.95383	1.01516	3.83495	0.10693	0.38702	1.69457	0.26405	3.83495	0.44098	0.82776
1.26	26.7493	1.26	64.6854					11957.9	1.0231	1.02227	0.95225	1.02381	3.86563	0.08389	0.36596	1.62947	0.26247	3.86563	0.4189	0.79765
1.27	24.6154	1.27	55.8827					11958.6	1.03408	1.01468	0.95186	1.03267	3.89631	0.06004	0.34216	1.52839	0.25332	3.89631	0.39403	0.76287
1.28	22.8143	1.28	47.2134					11959.3	1.03538	1.01222	0.95217	1.04069	3.92699	0.03699	0.31575	1.40082	0.23735	3.92699	0.36641	0.7243
1.29	21.0833	1.29	39.9938					11959.9	1.04954	1.03536	0.95442	1.04803	3.95767	0.02269	0.28686	1.25716	0.21694	3.95767	0.33608	0.68292
1.3	19.3484	1.3	34.4621					11960.7	1.04226	1.02013	0.95901	1.05617	3.98835	0.03401	0.25564	1.1079	0.19616	3.98835	0.30308	0.63983
1.31	17.7572	1.31	30.4883					11961.4	1.05286	1.02636	0.96478	1.0632	4.01903	0.05749	0.22228	0.96285	0.18039	4.01903	0.26751	0.59617
1.32	16.312	1.32	27.3694					11962.2	1.05642	1.02715	0.97313	1.07046	4.04971	0.08277	0.18704	0.8306	0.17446	4.04971	0.22945	0.55312
1.33	15.1339	1.33	24.7971					11963	1.05515	1.04517	0.98331	1.07754	4.08039	0.10752	0.15029	0.71797	0.17943	4.08039	0.18903	0.51187
1.34	14.1505	1.34	22.3937					11963.6	1.07186	1.0509	0.99087	1.08186	4.11107	0.13072	0.11272	0.62956	0.19152	4.11107	0.14643	0.47354
1.35	13.2392	1.35	20.3829					11964.3	1.07267	1.05612	0.99868	1.08638	4.14175	0.15165	0.07606	0.5672	0.20469	4.14175	0.10184	0.43913
1.36	12.5976	1.36	18.5575					11964.9	1.08364	1.05367	1.0063	1.09015	4.17243	0.16971	0.04691	0.52952	0.21361	4.17243	0.05559	0.40938
1.37	12.0445	1.37	17.0027					11965.6	1.08261	1.05008	1.01569	1.09314	4.20311	0.18441	0.04741	0.51236	0.21472	4.20311	0.00964	0.38474
1.38	11.6379	1.38	15.5751					11966.3	1.0832	1.05844	1.02392	1.09542	4.23379	0.19534	0.07824	0.5101	0.20632	4.23379	0.04226	0.3652
1.39	11.4213	1.39	14.2885					11967	1.08133	1.0631	1.03084	1.097	4.26447	0.20223	0.11792	0.51754	0.18866	4.26447	0.09202	0.35035
1.4	11.1747	1.4	13.1531					11967.8	1.092	1.05972	1.03888	1.09768	4.29515	0.20495	0.15988	0.53134	0.16418	4.29515	0.14249	0.33942
1.41	11.1232	1.41	12.2756					11968.5	1.08073	1.06425	1.04372	1.09707	4.32583	0.20348	0.20232	0.55088	0.13864	4.32583	0.19321	0.33137
1.42	11.1976	1.42	11.4641					11969.3	1.09325	1.06473	1.04817	1.09561	4.35651	0.19799	0.24445	0.57865	0.12269	4.35651	0.24381	0.32513
1.43	11.5153	1.43	10.8832					11970.2	1.092	1.06347	1.0501	1.09289	4.38719	0.18882	0.28576	0.61968	0.12846	4.38719	0.29395	0.31971
1.44	11.8576	1.44	10.5012					11971.2	1.08254	1.05958	1.04938	1.08872	4.41786	0.1765	0.32587	0.67989	0.1563	4.41786	0.3433	0.31431
1.45	12.3121	1.45	10.2384					11972.6	1.08685	1.05781	1.04328	1.0803	4.44854	0.16179	0.36448	0.76338	0.19551	4.44854	0.39158	0.30836
1.46	12.9863	1.46	9.98496					11973.6	1.08171	1.05773	1.03776	1.07393	4.47922	0.14572	0.40135	0.87032	0.2364	4.47922	0.43853	0.30153
1.47	13.6549	1.47	9.81788					11974.8	1.0788	1.06355	1.03016	1.06547	4.5099	0.12969	0.43629	0.99659	0.27287	4.5099	0.48391	0.29374
1.48	14.5361	1.48	9.81685					11975.7	1.06583	1.05395	1.02482	1.05874	4.54058	0.11552	0.46916	1.13468	0.30112	4.54058	0.52753	0.28507
1.49	15.82	1.49	10.017					11976.7	1.05991	1.04878	1.01704	1.05172	4.57126	0.10541	0.49987	1.27501	0.31884	4.57126	0.56921	0.27575
1.5	17.1676	1.5	10.3292					11977.3	1.05741	1.04021	1.01446	1.04756	4.60194	0.10137	0.52834	1.40718	0.32486	4.60194	0.60882	0.26611
1.51	18.7695	1.51	10.7699					11978	1.0504	1.02857	1.01108	1.04177	4.63262	0.10412	0.55456	1.52077	0.31902	4.63262	0.64624	0.25652
1.52	20.5004	1.52	11.3839					11979.1	1.04892	1.04945	1.0078	1.03443	4.6633	0.11254	0.57852	1.60618	0.30203	4.6633	0.68137	0.24737
1.53	22.5332	1.53	12.2939					11980.5	1.03806	1.01866	1.00351	1.02393	4.69398	0.12448	0.60024	1.65528	0.27542	4.69398	0.71412	0.23895
1.54	24.9211	1.54	13.4009					11981.5	1.03208	1.01397	1.00055	1.01759	4.72466	0.13783	0.61972	1.66204	0.24142	4.72466	0.74439	0.23149
1.55	27.5949	1.55	14.7343					11982.5	1.02524	1.00896	0.99782	1.01132	4.75534	0.15104	0.63697	1.62311	0.20289	4.75534	0.77211	0.22504
1.56	30.7032	1.56	16.3193					11983	1.01347	0.99131	0.99642	1.00762	4.78602	0.1631	0.65202	1.53853	0.16344	4.78602	0.79718	0.21956
1.57	34.4975	1.57	17.9413					11984	1.01134	0.99632	0.99341	1.00164	4.8167	0.17344	0.66483	1.41244	0.12767	4.8167	0.81949	0.21484
1.58	39.4609	1.58	19.7511					11985.5	1.01253	1.0072	0.98872	0.99343	4.84738	0.18184	0.6754	1.25454	0.10165	4.84738	0.83893	0.21061
1.59	45.9571	1.59	21.6563					11985.9	1.0014	0.98781	0.9871	0.99063	4.87806	0.18834	0.68369	1.08267	0.09126	4.87806	0.85538	0.20655
1.6	53.7583	1.6	23.8157					11986.8	1.00858	0.98714	0.98336	0.98621	4.90874	0.19319	0.68966	0.92772	0.09581	4.90874	0.86872	0.20233
1.61	62.07	1.61	25.9471					11987.9	1.00191	1.01272	0.97757	0.98113	4.93942	0.19682	0.69326	0.83704	0.10724	4.93942	0.87884	0.19769
1.62	69.4912	1.62	27.8819					11988.7	1.00301	1.00726	0.97307	0.97767	4.9701	0.19974	0.69447	0.85654	0.1183	4.9701	0.88564	0.19245
1.63	75.3098	1.63	29.8361					11989.8	0.99964	0.98088	0.96894	0.97444	5.00078	0.2025	0.69328	0.98695	0.12531	5.00078	0.88902	0.1865
1.64	79.2884	1.64	31.8476					11990.7	0.9953	0.98865	0.96682	0.97176	5.03146	0.20559	0.68972	1.18593	0.12708	5.03146	0.88894	0.17987
1.65	81.7518	1.65	33.741					11991.6	0.9904	0.99358	0.9654	0.96892	5.06214	0.20936	0.68387	1.4098	0.12385	5.06214	0.8854	0.17268
1.66	82.6864	1.66	35.352					11992.5	0.99167	0.98795	0.96436	0.96689	5.09282	0.21396	0.67588	1.62892	0.11672	5.09282	0.87843	0.16515
1.67	81.9999	1.67	36.6588					11994.1	0.98705	0.99133	0.96485	0.96467	5.1235	0.21935	0.66595	1.8245	0.10737	5.1235	0.86814	0.15757
1.68	79.0152	1.68	37.6199					11995.1	0.99384	0.98634	0.96582	0.9637	5.15418	0.22523	0.6544	1.98469	0.09775	5.15418	0.85469	0.1503
1.69	72.6025	1.69	38.1887					11995.6	0.99588	0.99153	0.96649	0.96331	5.18486	0.23119	0.64159	2.10235	0.08964	5.18486	0.8383	0.1437
1.7	63.6722	1.7	38.3841					11996.7	0.99443	0.99752	0.96867	0.96274	5.21553	0.23672	0.62801	2.17405	0.0841	5.21553	0.8193	0.13811
1.71	54.4275	1.71	38.0822					11997.6	0.99047	0.99477	0.97119	0.96265	5.24621	0.2413	0.61421	2.19944	0.08091	5.24621	0.79805	0.13376
1.72	46.7256	1.72	37.4942					11998.6	0.99931	0.99262	0.97392	0.96316	5.27689	0.24442	0.60081	2.18082	0.07873	5.27689	0.77499	0.13075
1.73	40.7533	1.73	36.5007					12000.1	0.99627	0.9846	0.97995	0.96411	5.30757	0.24568	0.58845	2.12276	0.0758	5.30757	0.75062	0.12901
1.74	36.1243	1.74	35.3431					12001.2	0.99421	0.9855	0.98477	0.965	5.33825	0.24473	0.57778	2.03163	0.07062	5.33825	0.7255	0.1283
1.75	32.5715	1.75	33.906					12001.7	0.99351	0.99217	0.98762	0.9657	5.36893	0.24137	0.56941	1.91521	0.0623	5.36893	0.70021	0.12826
1.76	29.4537	1.76	32.3771					12002.6	0.99981	0.99533	0.99321	0.96683	5.39961	0.23547	0.56382	1.78215	0.0506	5.39961	0.67536	0.12849
1.77	26.6227	1.77	30.9147					12004.1	0.98857	0.99773	1.00053	0.96885	5.43029	0.22704	0.56135	1.64152	0.03612	5.43029	0.65153	0.12856
1.78	24.2199	1.78	29.4359					12005.1	0.9925	0.99029	1.0044	0.97044	5.46097	0.21614	0.56211	1.50226	0.02143	5.46097	0.6293	0.12813
1.79	21.8978	1.79	28.0398					12006.2	1.00219	0.98165	1.00834	0.97216	5.49165	0.20296	0.56605	1.37252	0.01847	5.49165	0.60915	0.12691
1.8	19.8506	1.8	26.6499					12007.2	0.99392	0.98626	1.01116	0.97327	5.52233	0.18772	0.57286	1.25899	0.03391	5.52233	0.59148	0.1247
1.81	18.1419	1.81	25.2561					12007.7	1.00162	0.98197	1.01273	0.97413	5.55301	0.17073	0.58211	1.16617	0.05395	5.55301	0.57657	0.12142
1.82	16.7133	1.82	23.9119					12009.1	0.99721	0.99623	1.01429	0.97661	5.58369	0.15233	0.59323	1.0957	0.07387	5.58369	0.56453	0.11706
1.83	15.4813	1.83	22.7031					12010.2	1.00992	1.00126	1.01428	0.97779	5.61437	0.1329	0.60559	1.04638	0.09196	5.61437	0.55536	0.11171
1.84	14.405	1.84	21.4562					12010.7	1.01179	1.00331	1.01404	0.97849	5.64505	0.11288	0.61859	1.01465	0.10716	5.64505	0.54892	0.10555
1.85	13.6503	1.85	20.2193					12012.3	1.01254	1.00367	1.01249	0.9809	5.67573	0.09281	0.63162	0.99584	0.1187	5.67573	0.54493	0.09886
1.86	13.1666	1.86	18.9403					12013.3	1.01347	0.99864	1.01091	0.98243	5.70641	0.07343	0.64417	0.98523	0.12611	5.70641	0.54307	0.09198
1.87	12.933	1.87	17.8004					12014.4	1.00903	1.00859	1.00772	0.98419	5.73709	0.05602	0.6558	0.97883	0.12918	5.73709	0.54296	0.08532
1.88	12.8489	1.88	16.7111					12014.8	1.00892	1.00357	1.00672	0.98489	5.76777	0.0432	0.66617	0.97362	0.12796	5.76777	0.54424	0.07936
1.89	12.7807	1.89	15.5514					12015.8	1.01684	1.00224	1.00506	0.98622	5.79845	0.03932	0.67505	0.96744	0.12277	5.79845	0.54655	0.07457
1.9	12.8134	1.9	14.4976					12017.3	1.00743	1.01142	1.003	0.98893	5.82913	0.04594	0.68229	0.95876	0.11419	5.82913	0.54959	0.07133
1.91	13.134	1.91	13.5554					12018.3	1.01199	1.01026	1.00169	0.99069	5.85981	0.05886	0.68782	0.94643	0.10306	5.85981	0.55313	0.0698
1.92	13.5366	1.92	12.7342					12019.4	1.01061	1.02012	1.00045	0.99246	5.89049	0.0741	0.69168	0.92959	0.09049	5.89049	0.55696	0.0699
1.93	14.0555	1.93	12.1562					12020.4	1.00652	1.01331	0.99927	0.99443	5.92117	0.08975	0.69394	0.90756	0.07794	5.92117	0.56094	0.07128
1.94	14.7913	1.94	11.6642					12021.5	1.00666	1.00801	0.99832	0.99633	5.95185	0.10493	0.69476	0.87996	0.06724	5.95185	0.56497	0.07343
1.95	15.5424	1.95	11.2816					12022.5	1.00661	1.01731	0.99793	0.99809	5.98253	0.11916	0.6943	0.84666	0.06046	5.98253	0.56898	0.07585
1.96	16.4006	1.96	11.1748					12023	1.01826	1.01891	0.99776	0.99918	6.0132	0.13217	0.69277	0.80794	0.05897	6.0132	0.5729	0.07807
1.97	17.3971	1.97	11.1207					12024.5	1.02687	1.01206	0.99768	1.00206	6.04388	0.14374	0.69037	0.76449	0.06228	6.04388	0.57666	0.07972
1.98	18.7086	1.98	11.1829					12025.7	1.01415	1.01556	0.99796	1.00431	6.07456	0.1537	0.68731	0.71742	0.06837	6.07456	0.58021	0.08053
1.99	20.0699	1.99	11.5092					12026.2	1.00478	1.01414	0.99806	1.00536	6.10524	0.16194	0.68377	0.6682	0.07512	6.10524	0.58346	0.08033
2	21.5598	2	12.0933					12027.1	1.02575	1.01431	0.99836	1.00744	6.13592	0.16836	0.67992	0.61864	0.08104	6.13592	0.58631	0.07903
2.01	23.2121	2.01	12.7842					12028.1	1.02503	1.01704	0.99855	1.00974	6.1666	0.1729	0.67585	0.57075	0.08528	6.1666	0.58866	0.07663
2.02	25.0206	2.02	13.6968					12029	1.01859	1.00857	0.99863	1.0118	6.19728	0.17554	0.67167	0.52661	0.08741	6.19728	0.59039	0.07318
2.03	26.8027	2.03	14.7851					12030.6	1.01467	1.01245	0.99896	1.01489	6.22796	0.1763	0.6674	0.48816	0.08735	6.22796	0.59135	0.06878
2.04	28.6392	2.04	16.192					12031.1	1.02745	1.01394	0.99891	1.01612	6.25864	0.17525	0.66305	0.45693	0.08524	6.25864	0.59143	0.06362
2.05	30.6921	2.05	17.7787					12032.2	1.02358	1.01424	0.99857	1.01801	6.28932	0.17251	0.65859	0.43378	0.08138	6.28932	0.5905	0.05791
2.06	32.8976	2.06	19.6353					12033.2	1.02579	1.01781	0.99797	1.01933	6.32	0.16826	0.65396	0.41865	0.07623	6.32	0.58845	0.05195
2.07	35.1237	2.07	21.5913					12034.1	1.02358	1.01563	0.99694	1.02105	6.35068	0.16276	0.6491	0.41048	0.07032	6.35068	0.58519	0.04611
2.08	37.4161	2.08	23.8332					12035.1	1.02243	1.00809	0.99587	1.02245	6.38136	0.15635	0.64394	0.40744	0.06423	6.38136	0.58068	0.04085
2.09	39.8325	2.09	26.1311					12036.6	1.01455	1.01444	0.99379	1.02408	6.41204	0.14949	0.63838	0.40724	0.05855	6.41204	0.57488	0.03669
2.1	42.2105	2.1	28.381					12037.6	1.02263	1.01608	0.99205	1.02499	6.44272	0.14275	0.63239	0.40752	0.05373	6.44272	0.56781	0.03415
2.11	44.3164	2.11	30.7708					12038.7	1.02168	1.022	0.99036	1.02563	6.4734	0.13684	0.6259	0.40609	0.05007	6.4734	0.55953	0.0335
2.12	46.1906	2.12	33.1745					12039.1	1.02659	1.02305	0.98967	1.0258	6.50408	0.13259	0.61892	0.40104	0.04754	6.50408	0.55014	0.03458
2.13	47.5072	2.13	35.4784					12040.2	1.02764	1.01425	0.98697	1.02593	6.53476	0.13087	0.61143	0.39092	0.04585	6.53476	0.53977	0.03687
2.14	48.2613	2.14	37.5052					12041	1.02586	1.01644	0.98523	1.02595	6.56544	0.13245	0.60348	0.37467	0.04457	6.56544	0.5286	0.03976
2.15	48.3475	2.15	39.3446					12042	1.01804	1.02051	0.98409	1.02574	6.59612	0.13783	0.59513	0.35179	0.04326	6.59612	0.51687	0.04272
2.16	47.7869	2.16	40.6885					12043.5	1.01961	1.00719	0.98175	1.02463	6.6268	0.1471	0.58647	0.32235	0.04166	6.6268	0.50483	0.04534
2.17	46.6386	2.17	41.6613					12044.5	1.01457	1.00297	0.98021	1.02384	6.65748	0.16001	0.57762	0.28714	0.03968	6.65748	0.49276	0.04739
2.18	44.9924	2.18	42.1005					12045	1.01955	0.99823	0.97923	1.02346	6.68816	0.17607	0.5687	0.24793	0.03748	6.68816	0.48097	0.04869
2.19	43.0224	2.19	41.8589					12046.1	1.01718	1.01357	0.97814	1.02235	6.71884	0.19476	0.55986	0.20792	0.03545	6.71884	0.46978	0.04916
2.2	40.7366	2.2	40.989					12047	1.01149	1.00639	0.9778	1.02105	6.74952	0.21555	0.55122	0.17271	0.03414	6.74952	0.45948	0.04877
2.21	38.3706	2.21	39.6197					12047.9	1.02299	1.01634	0.97746	1.01949	6.7802	0.23796	0.54294	0.15106	0.03407	6.7802	0.45035	0.04752
2.22	35.9597	2.22	37.7047					12048.9	1.00474	1.01946	0.97696	1.01801	6.81087	0.2616	0.53511	0.1514	0.03551	6.81087	0.44263	0.04546
2.23	33.4898	2.23	35.5576					12049.9	1.01721	1.02172	0.97696	1.01675	6.84155	0.28612	0.52783	0.1728	0.03831	6.84155	0.43648	0.04268
2.24	31.0365	2.24	33.4343					12050.8	1.01198	1.01692	0.97724	1.01498	6.87223	0.31122	0.52113	0.2058	0.04196	6.87223	0.43197	0.03929
2.25	28.7293	2.25	31.328					12051.8	1.01705	1.01583	0.97762	1.01276	6.90291	0.33661	0.51503	0.24144	0.04589	6.90291	0.42908	0.03541
2.26	26.4913	2.26	29.1361					12052.7	1.00658	1.0141	0.979	1.0114	6.93359	0.36205	0.50948	0.274	0.04958	6.93359	0.42769	0.03122
2.27	24.4893	2.27	27.0741					12053.7	1.01116	1.02552	0.98014	1.01005	6.96427	0.38731	0.50438	0.30003	0.05262	6.96427	0.42759	0.02692
2.28	22.4909	2.28	25.1873					12055.1	1.01704	1.00315	0.98159	1.00717	6.99495	0.41217	0.49959	0.3175	0.05473	6.99495	0.42849	0.02278
2.29	20.5379	2.29	23.4237					12055.6	1.00886	1.01205	0.98226	1.00634	7.02563	0.43644	0.49491	0.32532	0.05574	7.02563	0.43004	0.01915
2.3	18.7541	2.3	21.7244					12056.6	1.01237	1.00626	0.98389	1.00503	7.05631	0.45993	0.49013	0.32319	0.05562	7.05631	0.43184	0.01649
2.31	17.3349	2.31	20.129					12058.1	1.00352	0.99748	0.98631	1.00258	7.08699	0.48245	0.48499	0.31147	0.0544	7.08699	0.4335	0.0153
2.32	15.9914	2.32	18.677					12058.6	1.01004	0.99883	0.98718	1.00184	7.11767	0.50385	0.47924	0.29113	0.05222	7.11767	0.43461	0.01571
2.33	14.7893	--						12059.7	1.0119	1.01971	0.98886	1.00073	7.14835	0.52395	0.4726	0.26364	0.04931	7.14835	0.43482	0.01733
2.34	13.8613							12061	1.00623	1.00904	0.99076	0.99917	7.17903	0.5426	0.46482	0.23099	0.04599	7.17903	0.43379	0.01957
2.35	13.1085							12062.2	0.99509	0.9885	0.99231	0.99772	7.20971	0.55967	0.45568	0.19561	0.04263	7.20971	0.43125	0.02193
2.36	12.5592							12063.1	1.0056	1.00094	0.99393	0.99685	7.24039	0.575	0.44496	0.16043	0.03973	7.24039	0.42699	0.02411
2.37	12.1288							12064.2	1.00563	1.0053	0.99489	0.99592	7.27107	0.58847	0.43249	0.12908	0.03777	7.27107	0.42087	0.02592
2.38	11.7259							12064.8	0.99114	0.99862	0.99551	0.99538	7.30175	0.59997	0.41817	0.10581	0.03717	7.30175	0.41283	0.02726
2.39	11.616							12065.7	1.0045	0.99967	0.99658	0.99443	7.33243	0.6094	0.40193	0.0942	0.03812	7.33243	0.40289	0.02808
2.4	11.6331							12066.7	0.99933	0.9986	0.99755	0.99344	7.36311	0.61669	0.38377	0.09364	0.04049	7.36311	0.39117	0.02835
2.41	11.6884							12068.1	1.00691	0.99359	0.99854	0.99231	7.39379	0.62178	0.36376	0.09871	0.04394	7.39379	0.37789	0.02808
2.42	11.8436							12071.2	0.99427	0.99776	0.99965	0.99113	7.42447	0.62468	0.34205	0.1035	0.048	7.42447	0.36336	0.02729
2.43	12.1882							12074.3	0.99755	0.99004	1.00138	0.98986	7.45515	0.6254	0.31888	0.10416	0.05227	7.45515	0.34803	0.02603
2.44	12.6882							12077.3	1.00185	0.99557	1.00257	0.98901	7.48583	0.62405	0.29462	0.09873	0.05637	7.48583	0.33245	0.02434
2.45	13.3209							12080.5	0.99307	1.00728	1.00234	0.98838	7.51651	0.62074	0.26976	0.08643	0.05996	7.51651	0.31729	0.02228
2.46	14.1515							12083.7	0.99272	0.97929	1.00274	0.98845	7.54719	0.61567	0.24501	0.06723	0.06279	7.54719	0.30333	0.01992
2.47	15.1254							12086.7	0.9989	1.00064	1.00416	0.9888	7.57787	0.60909	0.22131	0.04159	0.06461	7.57787	0.2914	0.01733
2.48	16.168							12089.8	0.99494	0.99691	1.0053	0.9893	7.60854	0.60132	0.19994	0.01062	0.06525	7.60854	0.28233	0.01459
2.49	17.3288							12092.7	1.00523	0.97413	1.00672	0.98989	7.63922	0.59271	0.18252	0.02604	0.06459	7.63922	0.27682	0.01179
2.5	18.6202							12095.8	0.99362	0.99764	1.00694	0.99088	7.6699	0.58366	0.1709	0.06532	0.06256	7.6699	0.27532	0.00901
2.51	20.1283							12098.7	1.00018	1.00378	1.00455	0.99215	7.70058	0.57462	0.16665	0.10684	0.05919	7.70058	0.27794	0.00639
2.52	21.6319							12101.8	0.99222	1.0175	1.00023	0.9937	7.73126	0.56601	0.17038	0.1492	0.0546	7.73126	0.28438	0.0042
2.53	23.2661							12104.7	0.99396	1.00986	0.99506	0.99527	7.76194	0.55827	0.18135	0.19109	0.04904	7.76194	0.29405	0.00317
2.54	25.0976							12107.7	0.9968	1.00661	0.99135	0.99726	7.79262	0.5518	0.19788	0.23128	0.0429	7.79262	0.30614	0.00391
2.55	27.1943							12110.6	1.00741	1.01986	0.989	0.99937	7.8233	0.54692	0.21805	0.26864	0.03676	7.8233	0.31975	0.00549
2.56	29.418							12113.3	1.0025	1.01004	0.9878	1.0012	7.85398	0.54388	0.24017	0.30219	0.03154	7.85398	0.33401	0.00714
2.57	31.8138							12116.5	1.00284	1.00131	0.98688	1.00387	7.88466	0.54283	0.26291	0.33111	0.02842	7.88466	0.34812	0.00862
2.58	34.5827							12119.3	1.00139	1.00881	0.9867	1.00578	7.91534	0.54382	0.28526	0.35479	0.02837	7.91534	0.36139	0.00985
2.59	37.7165							12122.3	1.00558	1.00764	0.98756	1.0078	7.94602	0.5468	0.30647	0.37282	0.03123	7.94602	0.37323	0.01079
2.6	41.1262							12125.3	1.00316	1.00687	0.98863	1.00959	7.9767	0.55161	0.32595	0.38503	0.03589	7.9767	0.38319	0.01143
2.61	44.6644							12128.4	1.00063	1.00926	0.9905	1.01104	8.00738	0.55804	0.34325	0.39145	0.04118	8.00738	0.39091	0.01178
2.62	48.3892							12131.3	1.003	0.99663	0.99331	1.012	8.03806	0.56583	0.35805	0.39234	0.04631	8.03806	0.39612	0.01185
2.63	51.9286							12134.5	1.01149	1.00545	0.99679	1.013	8.06874	0.57466	0.37008	0.38811	0.05081	8.06874	0.39867	0.01166
2.64	54.6425							12137.5	1.01053	1.00994	1.00095	1.01298	8.09942	0.58422	0.37918	0.37934	0.05444	8.09942	0.39848	0.01124
2.65	56.0939							12140.7	1.00239	1.00164	1.00535	1.01293	8.1301	0.59419	0.38523	0.3667	0.05709	8.1301	0.3956	0.01062
2.66	56.1333							12143.4	1.00057	1.00154	1.00936	1.01216	8.16078	0.60424	0.38819	0.35091	0.05878	8.16078	0.39012	0.00984
2.67	54.595							12146.5	1.0081	0.99708	1.01344	1.01138	8.19146	0.61405	0.38807	0.33273	0.05959	8.19146	0.38226	0.00896
2.68	51.74							12149.8	0.99871	1.00244	1.01556	1.00991	8.22214	0.62331	0.38494	0.31285	0.05967	8.22214	0.37231	0.00801
2.69	47.8113							12152.9	1.00281	0.99603	1.01606	1.00898	8.25282	0.63171	0.37892	0.29194	0.05925	8.25282	0.36067	0.00706
2.7	43.7099							12155.8	1.00572	1.00168	1.01526	1.00766	8.2835	0.63894	0.37019	0.27056	0.05859	8.2835	0.34784	0.00617
2.71	39.6867							12159	1.01103	0.99398	1.01258	1.00599	8.31418	0.6447	0.359	0.24921	0.05799	8.31418	0.33441	0.0054
2.72	35.7762							12161.9	1.01357	0.98799	1.00967	1.00514	8.34486	0.64869	0.34564	0.2283	0.05779	8.34486	0.32109	0.00483
2.73	32.2892							12165	0.99896	1.00131	1.00521	1.0033	8.37554	0.65064	0.33049	0.20821	0.0583	8.37554	0.30869	0.0045
2.74	29.0761							12168	1.00218	0.99918	1.00089	1.00169	8.40621	0.65026	0.31399	0.18928	0.05976	8.40621	0.29807	0.0044
2.75	26.1654							12170.9	0.99335	0.99744	0.99629	1.00101	8.43689	0.64732	0.29671	0.17185	0.06227	8.43689	0.29011	0.00448
2.76	23.5643							12173.8	1.0051	1.00365	0.99382	1.0002	8.46757	0.64159	0.27928	0.15624	0.06578	8.46757	0.28559	0.00465
2.77	21.1781							12176.8	0.99849	1.0125	0.99247	0.99946	8.49825	0.63289	0.26251	0.14273	0.07004	8.49825	0.28507	0.00483
2.78	18.9042							12179.6	1.00241	0.99637	0.99198	0.99864	8.52893	0.62109	0.2473	0.13151	0.0747	8.52893	0.28884	0.00496
2.79	16.8717							12182.4	1.00089	0.99751	0.99292	0.99812	8.55961	0.60608	0.2347	0.12261	0.07934	8.55961	0.29679	0.005
2.8	15.0417							12185.5	0.99446	0.99401	0.9943	0.99794	8.59029	0.58785	0.22576	0.11583	0.08351	8.59029	0.30853	0.00494
2.81	13.4745							12188.5	0.99146	1.00496	0.99583	0.99774	8.62097	0.56641	0.22143	0.11078	0.08677	8.62097	0.32343	0.00476
2.82	12.1487							12191.6	0.97924	0.97997	0.99568	0.9971	8.65165	0.54185	0.2223	0.10688	0.08873	8.65165	0.34074	0.00448
2.83	11.1129							12194.4	0.99683	0.98223	0.99551	0.99718	8.68233	0.51431	0.22848	0.10349	0.08907	8.68233	0.35969	0.00411
2.84	10.2941							12197.5	0.99658	1.00106	0.9953	0.99744	8.71301	0.48398	0.23958	0.09999	0.08755	8.71301	0.37958	0.00369
2.85	9.5834							12200.7	0.99545	0.99367	0.99486	0.99723	8.74369	0.45112	0.25484	0.09586	0.08404	8.74369	0.39976	0.00325
2.86	9.14617							12203.7	0.99257	0.98931	0.99624	0.99737	8.77437	0.41604	0.27333	0.0907	0.07853	8.77437	0.41967	0.00286
2.87	8.88159							12206.8	0.99972	1.00327	0.99804	0.9975	8.80505	0.37908	0.29413	0.08428	0.07115	8.80505	0.43884	0.0026
2.88	8.71504							12209.8	0.99433	1.00276	1.00054	0.99763	8.83573	0.34061	0.31644	0.07654	0.0622	8.83573	0.45689	0.00254
2.89	8.65771							12212.9	0.99486	1.00804	1.00344	0.99814	8.86641	0.30106	0.33956	0.06768	0.05218	8.86641	0.47349	0.0027
2.9	8.77941							12216.1	0.99177	0.99921	1.00607	0.99842	8.89709	0.26088	0.36291	0.05827	0.04199	8.89709	0.48838	0.00302
2.91	9.1566							12219.1	0.99426	0.97852	1.00797	0.99924	8.92777	0.22053	0.38603	0.04955	0.0332	8.92777	0.50138	0.00343
--								12222.1	0.99666	0.99952	1.00996	0.99946	8.95845	0.18054	0.40855	0.04369	0.02846	8.95845	0.51235	0.00384
								12225	0.99571	0.99227	1.0109	0.99971	8.98913	0.14156	0.43017	0.04333	0.03002	8.98913	0.5212	0.00422
								12228.1	0.99346	0.99791	1.01053	1.00127	9.01981	0.10453	0.45063	0.04919	0.03652	9.01981	0.52789	0.00452
								12231.1	1.00421	1.00544	1.01029	1.0013	9.05049	0.0714	0.46974	0.05923	0.04487	9.05049	0.53241	0.00473
								12233.8	1.00568	1.00149	1.00781	1.00109	9.08117	0.0479	0.48735	0.07079	0.053	9.08117	0.53483	0.00483
								12237	1.00013	1.01547	1.00548	1.00207	9.11185	0.04662	0.50333	0.08186	0.05981	9.11185	0.53521	0.00481
								12240	1.00782	1.00753	1.00283	1.00273	9.14253	0.06584	0.51758	0.09098	0.06468	9.14253	0.53368	0.00467
								12242.8	1.00434	1.00317	1.00023	1.00262	9.17321	0.09136	0.53004	0.09709	0.06728	9.17321	0.5304	0.00441
								12245.6	0.9921	0.97655	0.99845	1.00271	9.20388	0.1173	0.54066	0.09937	0.0675	9.20388	0.52554	0.00404
								12248.5	0.99017	1.00453	0.99694	1.0031	9.23456	0.14189	0.54942	0.09729	0.06538	9.23456	0.5193	0.00358
								12251.6	1.01038	1.00767	0.99625	1.00299	9.26524	0.16448	0.5563	0.09059	0.06115	9.26524	0.5119	0.00303
								12254.6	1.00434	0.99804	0.99573	1.00331	9.29592	0.18478	0.56132	0.07938	0.05521	9.29592	0.50357	0.00243
								12257.7	1.01085	1.01234	0.99629	1.00368	9.3266	0.20265	0.56448	0.06432	0.04817	9.3266	0.49453	0.00182
								12260.6	0.99592	0.99831	0.99645	1.00303	9.35728	0.21804	0.56581	0.04734	0.04093	9.35728	0.48498	0.0013
								12263.7	0.99935	0.99657	0.99637	1.00318	9.38796	0.23093	0.56535	0.03457	0.0348	9.38796	0.47513	0.00109
								12266.8	0.9973	0.99917	0.9967	1.00374	9.41864	0.24135	0.56314	0.03927	0.03148	9.41864	0.46513	0.00139
								12269.8	1.00773	0.99185	0.99726	1.00305	9.44932	0.24933	0.55923	0.06071	0.0321	9.44932	0.4551	0.00197
								12272.8	1.00407	0.99893	0.99754	1.00234	9.48	0.25491	0.55367	0.0884	0.03609	9.48	0.4451	0.00262
								12275.9	0.99618	0.99971	0.9972	1.00249	9.51068	0.25814	0.54649	0.11775	0.04175	9.51068	0.43516	0.00328
								12279.1	1.00552	0.99928	0.99708	1.00233	9.54136	0.25906	0.53777	0.14671	0.04763	9.54136	0.42525	0.00389
								12282.2	1.00483	0.99918	0.99709	1.00145	9.57204	0.25774	0.52754	0.17398	0.0528	9.57204	0.41526	0.00444
								12285	1.00242	0.99615	0.99782	1.00097	9.60272	0.25421	0.51587	0.19867	0.05677	9.60272	0.40509	0.00493
								12288.2	0.99918	1.01519	0.99917	1.00082	9.6334	0.24853	0.5028	0.22014	0.05933	9.6334	0.39456	0.00533
								12291.4	1.00006	1.00544	0.99963	1.0002	9.66408	0.24077	0.4884	0.238	0.06045	9.66408	0.38349	0.00565
								12294.3	1.00297	1.02485	1.00175	0.9997	9.69476	0.23101	0.47271	0.2521	0.06025	9.69476	0.3717	0.00588
								12297.3	1.00237	1.00056	1.00302	0.9991	9.72544	0.21933	0.4558	0.2625	0.05898	9.72544	0.35898	0.00602
								12300.2	0.99679	1.00246	1.00356	0.99854	9.75612	0.20586	0.43774	0.2694	0.05695	9.75612	0.34518	0.00607
								12303.1	0.99993	0.99656	1.00424	0.99867	9.7868	0.19073	0.4186	0.27313	0.05451	9.7868	0.33014	0.00605
								12306	0.99195	1.0009	1.00427	0.99829	9.81748	0.17414	0.39844	0.27406	0.05199	9.81748	0.31376	0.00594
								12308.9	1.00088	0.99086	1.00521	0.99791	9.84816	0.15629	0.37737	0.27253	0.04962	9.84816	0.29596	0.00577
								12311.8	1.01073	0.99013	1.00565	0.99803	9.87884	0.13748	0.35547	0.26885	0.04754	9.87884	0.27672	0.00553
								12314.6	1.01042	0.9939	1.00597	0.99785	9.90952	0.11806	0.33285	0.26324	0.04572	9.90952	0.25607	0.00524
								12317.8	0.99974	1.00467	1.00519	0.9973	9.9402	0.09853	0.30961	0.25587	0.04402	9.9402	0.23408	0.0049
								12320.8	0.99109	0.98524	1.00477	0.99713	9.97088	0.07967	0.28589	0.24684	0.04222	9.97088	0.21087	0.00454

## Sheet: Fig. 3
Fig. 3a					Fig. 3b		Fig. 3c									Fig. 3d			Fig. 3d (insert)		Fig. 3e
	x	y	y	y	x	y	x	y	y	y	y	y	y	y	y	x	y	y	x	y	x	y	y	y	y	y	y	y
2.62739	1	4.702	6.50364	7.68653	1	7.1	1	1.92	0.0192	0.025	0.0025	0.0225	0.00225	1.2	0.012	1	136.6	2.83	17	1.44e-09	649.904	6	6.1	6.1	6.1	6.15	6.15	-0.01078
12.4935	2	19.5476	22.2399	25.6369	2	24.61	2	6.41	0.0641	0.045	0.0045	0.1125	0.01125	3.08	0.0308	2	0	1.3	29	1.29e-08	651.832	6	6.1	6.1	6.1	6.15	6.15	-0.00436
19.7932	3	48.0733	69.9492	89.1501	3	44.72	3	27.55	0.2755	0.018	0.0018	0.21	0.021	9.95	0.0995	3	3.6	0.46	45	7.44e-08	653.761	6	6.1	6.1	6.1	6.15	6.15	0.00107
30.0191	4	60.3877	76.9022	93.0123	4	18.62	4	34.15	0.3415	0.01	0.001	0.225	0.0225	16.025	0.16025	4	0	1.3			655.689	6	6.1	6.1	6.1	6.15	6.15	0.00576
31.7176	5	68.0455	97.7786	110.194	5	57.77															657.618	6	6.1	6.1	6.1	6.15	6.15	0.00991
25.0708	6	49.7602	67.1298	80.3281																	659.547	6	6.1	6.1	6.1	6.15	6.15	0.01333
7.66364	7	9.235	22.869	34.86																	661.475	6	6.1	6.1	6.1	6.15	6.15	0.01543
43.2636	8	80.0913	91.0249	136.588																	663.404	6	6.1	6.1	6.1	6.15	6.15	0.01554
																					665.332	6	6.1	6.1	6.1	6.15	6.15	0.01343
																					667.26	6	6.1	6.1	6.1	6.15	6.15	0.00952
																					669.189	6	6.1	6.1	6.1	6.15	6.15	0.00433
																					671.117	6	6.1	6.1	6.1	6.15	6.15	-0.00201
																					673.046	6	6.1	6.1	6.1	6.15	6.15	-0.00982
																					674.975	6	6.1	6.1	6.1	6.15	6.15	-0.01939
																					676.903	6	6.1	6.1	6.1	6.15	6.15	-0.03043
																					678.832	6	6.1	6.1	6.1	6.15	6.15	-0.04164
																					680.76	6	6.1	6.1	6.1	2.32324	6.15	-0.05126
																					682.688	4.01451	6.1	1.70046	6.1	1.7236	6.15	-0.05851
																					684.617	1.45665	2.02686	1.36931	6.1	1.52317	6.15	-0.06386
																					686.545	1.22602	1.56594	1.23349	6.1	1.4485	6.15	-0.06837
																					688.474	1.12593	1.41599	1.1695	2.1142	1.44431	6.15	-0.07261
																					690.403	1.05734	1.32734	1.12796	1.9129	1.46794	6.15	-0.07607
																					692.331	0.96648	1.22003	1.07057	1.67294	1.44952	2.30753	-0.07701
																					694.26	0.83983	1.07366	0.98063	1.36825	1.33798	1.59461	-0.07328
																					696.188	0.70558	0.92077	0.87664	1.10724	1.17984	1.21656	-0.06405
																					698.116	0.59365	0.79431	0.78694	0.9224	1.04209	0.98243	-0.0506
																					700.045	0.51454	0.70376	0.7257	0.80425	0.94749	0.83457	-0.0353
																					701.973	0.46647	0.64492	0.69412	0.73648	0.89288	0.74179	-0.0201
																					703.902	0.44406	0.60964	0.68739	0.70503	0.86656	0.68467	-0.00622
																					705.83	0.44102	0.58877	0.69586	0.69676	0.85194	0.64963	0.00543
																					707.759	0.44832	0.57227	0.70271	0.69548	0.82797	0.62534	0.01403
																					709.687	0.4542	0.55159	0.68874	0.68349	0.78017	0.60263	0.01914
																					711.616	0.45218	0.5269	0.65137	0.65454	0.71542	0.57837	0.0213
																					713.544	0.44012	0.50088	0.60066	0.61388	0.6506	0.5537	0.02172
																					715.473	0.42589	0.48088	0.55386	0.57497	0.59989	0.53387	0.02131
																					717.401	0.4169	0.47141	0.52022	0.54637	0.56819	0.5231	0.02018
																					719.33	0.41564	0.47295	0.50113	0.52986	0.55419	0.52304	0.0176
																					721.258	0.41823	0.4811	0.49247	0.52139	0.55241	0.53209	0.01243
																					723.187	0.41386	0.48543	0.48509	0.51156	0.55247	0.54403	0.00388
																					725.115	0.39056	0.47304	0.46796	0.48955	0.5416	0.54872	-0.00749
																					727.044	0.34726	0.43969	0.43643	0.452	0.5138	0.53914	-0.01964
																					728.972	0.29664	0.39512	0.39697	0.40682	0.47593	0.51859	-0.03031
																					730.901	0.2532	0.35307	0.36033	0.3652	0.44017	0.49717	-0.03849
																					732.829	0.22513	0.32201	0.33406	0.33425	0.4152	0.4838	-0.04432
																					734.758	0.21492	0.30444	0.32105	0.31651	0.40434	0.48252	-0.04832
																					736.686	0.22098	0.29876	0.32049	0.31139	0.40651	0.4919	-0.05061
																					738.615	0.23639	0.2996	0.32746	0.31526	0.41568	0.50396	-0.05078
																					740.543	0.24847	0.29889	0.33342	0.32156	0.42176	0.50621	-0.0483
																					742.472	0.24729	0.29312	0.33383	0.32594	0.41945	0.49463	-0.0433
																					744.4	0.23005	0.28001	0.3265	0.32524	0.40684	0.47067	-0.03663
																					746.329	0.20629	0.26589	0.31837	0.32399	0.39245	0.44633	-0.0294
																					748.257	0.18577	0.25673	0.31671	0.32766	0.38444	0.43058	-0.0223
																					750.186	0.17369	0.25534	0.32568	0.33933	0.38703	0.42666	-0.01557
																					752.114	0.17057	0.26087	0.34493	0.35767	0.39961	0.43268	-0.00938
																					754.043	0.17265	0.26844	0.368	0.3756	0.41594	0.4417	-0.00403
																					755.971	0.17313	0.27069	0.38297	0.38215	0.42531	0.44374	3.155e-05
																					757.9	0.16618	0.26271	0.38	0.37056	0.41925	0.43235	0.00242
																					759.828	0.15126	0.24613	0.35993	0.34464	0.39881	0.40993	0.00307
																					761.757	0.13251	0.22703	0.33204	0.3142	0.37212	0.38419	0.00205
																					763.685	0.11493	0.21144	0.30559	0.28737	0.34724	0.36203	-0.0005836
																					765.614	0.10189	0.20301	0.28562	0.26796	0.32859	0.34674	-0.005
																					767.542	0.09457	0.20278	0.27319	0.25625	0.31699	0.33836	-0.01131
																					769.471	0.09171	0.2086	0.26596	0.24958	0.31001	0.33385	-0.01917
																					771.399	0.08986	0.2149	0.25924	0.24335	0.30294	0.3282	-0.02743
																					773.328	0.08546	0.21514	0.24875	0.23423	0.29177	0.31794	-0.03445
																					775.256	0.07751	0.20706	0.23438	0.22178	0.27577	0.30312	-0.03912
																					777.185	0.06896	0.19457	0.22018	0.21003	0.25883	0.28838	-0.04134
																					779.113	0.06407	0.18367	0.21087	0.20373	0.24574	0.27866	-0.04166
																					781.042	0.06617	0.17888	0.20946	0.20626	0.23991	0.27707	-0.04064
																					782.97	0.07641	0.18191	0.21634	0.21851	0.2427	0.28423	-0.03855
																					784.899	0.09251	0.19093	0.22842	0.23767	0.25276	0.29756	-0.03561
																					786.827	0.10836	0.20055	0.23927	0.2567	0.26571	0.3113	-0.03221
																					788.756	0.11676	0.2044	0.24246	0.26734	0.27592	0.31915	-0.02913
																					790.684	0.11457	0.19959	0.23632	0.26601	0.2802	0.31868	-0.02726
																					792.613	0.1043	0.18807	0.22448	0.25563	0.27947	0.31225	-0.02727
																					794.541	0.0911	0.17409	0.21236	0.24195	0.27714	0.30419	-0.02947
																					796.47	0.07942	0.1615	0.20431	0.22984	0.27646	0.2978	-0.03382
																					798.398	0.07186	0.15272	0.20258	0.22178	0.27903	0.29422	-0.03978
																					800.327	0.06888	0.14848	0.20683	0.2178	0.28388	0.29219	-0.04609
																					802.255	0.0689	0.14782	0.21386	0.21576	0.28769	0.2889	-0.05084
																					804.184	0.06907	0.1483	0.21869	0.21242	0.28669	0.28216	-0.05254
																					806.112	0.06795	0.14873	0.21872	0.20728	0.28061	0.27308	-0.051
																					808.041	0.06642	0.1494	0.21522	0.20196	0.27259	0.26508	-0.04749
																					809.969	0.06668	0.15184	0.21158	0.19905	0.26657	0.26167	-0.04381
																					811.898	0.07059	0.15743	0.21057	0.20046	0.26496	0.26475	-0.04156
																					813.826	0.07832	0.16609	0.21278	0.20617	0.2677	0.27389	-0.04193
																					815.755	0.08753	0.17539	0.21612	0.21366	0.27194	0.28574	-0.04541
																					817.683	0.09365	0.18089	0.21662	0.21825	0.27299	0.29442	-0.05149
																					819.612	0.09243	0.17869	0.21105	0.21565	0.26715	0.29449	-0.05878
																					821.54	0.08347	0.16882	0.19991	0.20551	0.25501	0.28533	-0.06559
																					823.469	0.07046	0.1553	0.18714	0.1916	0.24106	0.27133	-0.07092
																					825.397	0.05832	0.14328	0.17746	0.17892	0.23069	0.25847	-0.07454
																					827.326	0.05055	0.13656	0.17403	0.17124	0.22783	0.25096	-0.07668
																					829.254	0.04813	0.1366	0.17752	0.17	0.23393	0.25028	-0.07768
																					831.183	0.04909	0.14191	0.18527	0.17388	0.24701	0.25468	-0.07787
																					833.111	0.04917	0.14803	0.19154	0.17894	0.26126	0.25977	-0.07772
																					835.04	0.04415	0.14967	0.19053	0.18067	0.26941	0.26083	-0.07785
																					836.968	0.0337	0.14448	0.1811	0.17752	0.26819	0.25706	-0.0787
																					838.897	0.02091	0.13443	0.16706	0.17173	0.26018	0.25163	-0.08035
																					840.825	0.00996	0.12349	0.15372	0.16723	0.25074	0.24931	-0.08248
																					842.754	0.00407	0.11511	0.14507	0.16732	0.2442	0.25383	-0.08435
																					844.682	0.00468	0.11111	0.1428	0.17332	0.2423	0.26649	-0.08489
																					846.611	0.01079	0.11116	0.14589	0.18356	0.24355	0.28468	-0.08295
																					848.539	0.01869	0.11292	0.15057	0.19329	0.24382	0.30144	-0.07798
																					850.468	0.02362	0.11335	0.15219	0.19721	0.23912	0.30882	-0.07052
																					852.396	0.0231	0.11122	0.1486	0.19365	0.22899	0.30414	-0.06192
																					854.325	0.01849	0.10789	0.14133	0.18564	0.21679	0.29159	-0.05338
																					856.253	0.01345	0.10635	0.13391	0.17814	0.20726	0.27802	-0.04529
																					858.182	0.01159	0.10953	0.12974	0.17536	0.20437	0.26878	-0.03737
																					860.11	0.01509	0.11916	0.13081	0.17931	0.21044	0.26641	-0.02917
																					862.039	0.02369	0.13446	0.13696	0.18901	0.22503	0.2702	-0.02079
																					863.967	0.03441	0.15161	0.14568	0.20035	0.2442	0.27659	-0.0131
																					865.896	0.04297	0.16533	0.15343	0.20818	0.26175	0.28115	-0.0075
																					867.824	0.04673	0.17227	0.15812	0.20967	0.27302	0.28178	-0.00474
																					869.753	0.04634	0.17317	0.16045	0.20608	0.27775	0.27979	-0.00475
																					871.681	0.0444	0.17118	0.16275	0.20081	0.27887	0.27825	-0.00692
																					873.61	0.04355	0.16938	0.1672	0.19691	0.27969	0.27974	-0.01062
																					875.538	0.04513	0.16923	0.17442	0.19572	0.28189	0.28495	-0.01547
																					877.467	0.0486	0.17009	0.18266	0.19649	0.28471	0.29192	-0.02127
																					879.395	0.05179	0.16978	0.18807	0.19675	0.2855	0.29645	-0.02785
																					881.324	0.05225	0.16619	0.18701	0.19399	0.28177	0.29452	-0.03493
																					883.252	0.04937	0.15927	0.17914	0.18776	0.27358	0.28554	-0.04198
																					885.181	0.04478	0.15117	0.16764	0.18001	0.26364	0.27256	-0.04844
																					887.109	0.04124	0.14483	0.15703	0.17365	0.2555	0.25999	-0.05355
																					889.038	0.041	0.14248	0.15097	0.17098	0.2517	0.25111	-0.05649
																					890.966	0.04477	0.14485	0.15131	0.17281	0.25293	0.24738	-0.0564
																					892.895	0.05126	0.15072	0.15756	0.17793	0.25761	0.24808	-0.05298
																					894.823	0.0575	0.15716	0.16689	0.18349	0.26238	0.25083	-0.04699
																					896.752	0.06066	0.16116	0.17551	0.18671	0.26406	0.25296	-0.04034
																					898.68	0.0597	0.16121	0.18053	0.18644	0.26143	0.25301	-0.03518
																					900.609	0.0558	0.158	0.18141	0.1837	0.25572	0.25138	-0.03291
																					902.537	0.05112	0.15323	0.17924	0.18048	0.24928	0.24945	-0.03376
																					904.466	0.0474	0.14839	0.17539	0.17846	0.24404	0.24844	-0.03709
																					906.394	0.04541	0.14417	0.1707	0.17834	0.24101	0.24876	-0.04173
																					908.323	0.04485	0.14049	0.16541	0.17967	0.24002	0.24983	-0.04628
																					910.251	0.04473	0.13691	0.15954	0.1812	0.2401	0.25053	-0.04963
																					912.18	0.04411	0.1332	0.1535	0.18179	0.24009	0.25001	-0.05125
																					914.108	0.04288	0.12985	0.14827	0.18126	0.23952	0.24852	-0.05139
																					916.037	0.04188	0.12786	0.14517	0.18056	0.23884	0.24731	-0.05067
																					917.965	0.04231	0.12837	0.14532	0.18116	0.23902	0.24797	-0.04961
																					919.894	0.0451	0.13207	0.14928	0.18423	0.24094	0.25162	-0.0484
																					921.822	0.05037	0.13893	0.15673	0.19008	0.2449	0.25846	-0.04682
																					923.751	0.05726	0.14796	0.1664	0.19791	0.25037	0.26752	-0.04454
																					925.679	0.06421	0.1575	0.1763	0.20611	0.25628	0.27701	-0.0414
																					927.608	0.06974	0.16592	0.18464	0.21299	0.2616	0.28518	-0.0376
																					929.536	0.07318	0.17239	0.19056	0.21773	0.26591	0.29115	-0.03365
																					931.465	0.07493	0.17712	0.19448	0.22054	0.26955	0.29524	-0.03018
																					933.393	0.07604	0.18096	0.1975	0.22233	0.27326	0.29846	-0.02768
																					935.322	0.07751	0.18472	0.20063	0.22397	0.27766	0.30178	-0.02642
																					937.25	0.07984	0.1887	0.20431	0.22582	0.2828	0.30557	-0.02644
																					939.179	0.08294	0.19258	0.2082	0.22764	0.28811	0.30948	-0.02762
																					941.107	0.08622	0.19572	0.21151	0.22886	0.29266	0.31275	-0.02971
																					943.036	0.0891	0.19764	0.21357	0.2291	0.29573	0.31473	-0.03244
																					944.964	0.0914	0.19852	0.21433	0.22856	0.29726	0.31544	-0.03553
																					946.893	0.09349	0.19914	0.21448	0.22806	0.29792	0.31557	-0.03876
																					948.821	0.09605	0.20053	0.21504	0.22862	0.29874	0.31613	-0.0419
																					950.75	0.09963	0.20341	0.21686	0.23103	0.30053	0.31789	-0.04465
																					952.678	0.10437	0.20796	0.22026	0.23548	0.30363	0.32109	-0.04667
																					954.607	0.10982	0.21362	0.22492	0.24151	0.30777	0.32535	-0.04766
																					956.535	0.11521	0.21947	0.23007	0.24819	0.31234	0.32995	-0.04748
																					958.464	0.11982	0.2246	0.23496	0.25459	0.31675	0.33425	-0.04625
																					960.392	0.12338	0.22868	0.23927	0.26022	0.32084	0.33807	-0.04437
																					962.321	0.12612	0.23194	0.24319	0.26516	0.32484	0.34167	-0.04234
																					964.249	0.12853	0.23493	0.24718	0.26988	0.32912	0.34552	-0.04058
																					966.178	0.13102	0.23812	0.25158	0.27473	0.33391	0.34986	-0.03936
																					968.106	0.13368	0.2416	0.25634	0.27977	0.339	0.35454	-0.03875
																					970.035	0.13626	0.24504	0.261	0.28457	0.34383	0.35901	-0.03867
																					971.963	0.13839	0.24794	0.26486	0.28853	0.34774	0.36261	-0.03898
																					973.892	0.13985	0.24993	0.26745	0.29121	0.35031	0.36498	-0.03954
																					975.82	0.14078	0.2511	0.26879	0.29264	0.35171	0.3663	-0.04026
																					977.749	0.14164	0.25192	0.26939	0.29333	0.35255	0.36721	-0.04112
																					979.677	0.14296	0.25302	0.27	0.29397	0.35359	0.36847	-0.04207
																					981.606	0.14506	0.25482	0.27122	0.29514	0.35537	0.37056	-0.04304
																					983.534	0.14789	0.25738	0.27328	0.297	0.35797	0.3735	-0.04386
																					985.463	0.15105	0.26035	0.27596	0.29934	0.36106	0.37683	-0.0444
																					987.391	0.15399	0.26318	0.27877	0.30172	0.36408	0.37989	-0.04452
																					989.32	0.15628	0.26542	0.28125	0.30375	0.36657	0.38217	-0.04421
																					991.248	0.15784	0.26697	0.28323	0.30531	0.36841	0.38356	-0.04358
																					993.177	0.15893	0.26803	0.28482	0.30659	0.36979	0.38434	-0.04282
																					995.105	0.15996	0.26901	0.28633	0.30788	0.37106	0.385	-0.04215
																					997.034	0.16123	0.27022	0.28799	0.30935	0.37245	0.38589	-0.04172
																					998.962	0.16274	0.2717	0.2898	0.31088	0.37391	0.38704	-0.0416
																					1000.89	0.16422	0.27319	0.29148	0.31212	0.37512	0.38818	-0.04176
																					1002.82	0.16524	0.27431	0.29263	0.31258	0.37567	0.38886	-0.04214
																					1004.75	0.1655	0.27478	0.29296	0.31197	0.37533	0.38878	-0.04264
																					1006.68	0.16496	0.27458	0.29246	0.31037	0.37421	0.38798	-0.04317
																					1008.61	0.16393	0.274	0.29142	0.3082	0.37274	0.38677	-0.04371
																					1010.53	0.16282	0.27346	0.29026	0.30606	0.37141	0.38564	-0.04422
																					1012.46	0.16202	0.27325	0.28931	0.3044	0.37056	0.38491	-0.04468
																					1014.39	0.16163	0.27338	0.2886	0.30339	0.37017	0.38462	-0.04504
																					1016.32	0.16148	0.27357	0.28793	0.30285	0.3699	0.38449	-0.04524
																					1018.25	0.16123	0.27338	0.28694	0.30236	0.36927	0.38411	-0.04526
																					1020.18	0.1606	0.27246	0.28538	0.30155	0.36796	0.38317	-0.04512
																					1022.1	0.15952	0.27077	0.28328	0.30025	0.36597	0.38168	-0.04489
																					1024.03	0.15815	0.2686	0.28096	0.29861	0.36368	0.37992	-0.04467
																					1025.96	0.15682	0.26641	0.27888	0.29694	0.36163	0.37834	-0.04454
																					1027.89	0.15577	0.26461	0.27739	0.29557	0.36022	0.37726	-0.04452
																					1029.82	0.15504	0.26337	0.2766	0.29463	0.35958	0.37671	-0.04457
																					1031.75	0.15445	0.26257	0.2763	0.294	0.35945	0.37641	-0.04462
																					1033.67	0.15373	0.2619	0.27607	0.29341	0.35938	0.37595	-0.0446
																					1035.6	0.15264	0.26104	0.27555	0.29257	0.35891	0.37499	-0.04452
																					1037.53	0.15116	0.25984	0.27454	0.29135	0.35783	0.37345	-0.04449
																					1039.46	0.1495	0.25839	0.27315	0.28984	0.35622	0.37155	-0.04463
																					1041.39	0.14798	0.2569	0.27166	0.28824	0.35437	0.36963	-0.04505
																					1043.32	0.14685	0.25562	0.27037	0.28677	0.35258	0.36801	-0.04576
																					1045.25	0.14616	0.25463	0.26944	0.28554	0.351	0.36677	-0.04665
																					1047.17	0.14577	0.25386	0.26883	0.28454	0.34961	0.36577	-0.04749
																					1049.1	0.14542	0.25313	0.26836	0.28367	0.34827	0.36475	-0.04804
																					1051.03	0.14489	0.25231	0.26784	0.28292	0.34685	0.36353	-0.04812
																					1052.96	0.14414	0.2514	0.2672	0.28233	0.34541	0.36213	-0.04767
																					1054.89	0.14333	0.25055	0.26655	0.28208	0.34413	0.36078	-0.04682
																					1056.82	0.14273	0.25	0.26607	0.28234	0.34328	0.35982	-0.04577
																					1058.75	0.14253	0.24988	0.26589	0.28314	0.34303	0.3595	-0.04472
																					1060.67	0.14279	0.25017	0.26601	0.28431	0.34335	0.35982	-0.04381
																					1062.6	0.14335	0.25068	0.26628	0.2855	0.34401	0.36057	-0.04306
																					1064.53	0.14396	0.25114	0.26648	0.28632	0.34468	0.3614	-0.0424
																					1066.46	0.14443	0.25138	0.26644	0.28654	0.34509	0.36201	-0.04173
																					1068.39	0.14474	0.25138	0.26619	0.28618	0.34519	0.3623	-0.04098
																					1070.32	0.14502	0.25132	0.26593	0.28554	0.34512	0.36239	-0.04016
																					1072.24	0.14549	0.25143	0.2659	0.28498	0.34513	0.36249	-0.03938
																					1074.17	0.14627	0.25183	0.26625	0.28475	0.34538	0.36276	-0.03872
																					1076.1	0.14728	0.25244	0.26693	0.28486	0.34587	0.36317	-0.03827
																					1078.03	0.14827	0.25305	0.26772	0.28513	0.34641	0.36353	-0.03804
																					1079.96	0.14897	0.25341	0.26835	0.28527	0.34678	0.36363	-0.03797
																					1081.89	0.1492	0.25339	0.26863	0.2851	0.34686	0.36337	-0.03793
																					1083.82	0.14904	0.25311	0.26861	0.28463	0.34674	0.36291	-0.03785
																					1085.74	0.14875	0.25284	0.2685	0.28408	0.34669	0.36252	-0.03767
																					1087.67	0.14862	0.25283	0.26854	0.28369	0.34694	0.36248	-0.03743
																					1089.6	0.14881	0.2532	0.26885	0.2836	0.3476	0.36289	-0.03719
																					1091.53	0.14926	0.25382	0.26933	0.28372	0.34852	0.36358	-0.03704
																					1093.46	0.14971	0.25438	0.26974	0.28384	0.34936	0.36419	-0.03702
																					1095.39	0.14983	0.25453	0.26974	0.28367	0.34971	0.36433	-0.03714
																					1097.32	0.14943	0.2541	0.26916	0.28306	0.34936	0.36382	-0.03738
																					1099.24	0.14854	0.25314	0.26806	0.28209	0.34832	0.36272	-0.03765
																					1101.17	0.14741	0.25198	0.26667	0.281	0.3469	0.36139	-0.0379
																					1103.1	0.14638	0.25098	0.26534	0.28009	0.34547	0.36022	-0.03807
																					1105.03	0.1457	0.2504	0.26431	0.27955	0.34432	0.35952	-0.03813
																					1106.96	0.14542	0.2503	0.26364	0.27937	0.34357	0.35931	-0.03809
																					1108.89	0.14541	0.25048	0.2632	0.27934	0.34308	0.3594	-0.03795
																					1110.82	0.14545	0.25069	0.2628	0.27921	0.34265	0.35949	-0.03775
																					1112.74	0.14533	0.25068	0.2623	0.2788	0.34209	0.35932	-0.03753
																					1114.67	0.14504	0.25046	0.26172	0.27816	0.34139	0.35886	-0.03732
																					1116.6	0.14473	0.25017	0.26126	0.27751	0.34072	0.35828	-0.03715
																					1118.53	0.1446	0.25003	0.26112	0.27711	0.34028	0.35783	-0.03703
																					1120.46	0.14478	0.25022	0.26146	0.27714	0.34023	0.3577	-0.03694
																					1122.39	0.14526	0.2507	0.26221	0.27759	0.34056	0.35792	-0.03687
																					1124.32	0.14585	0.25129	0.26316	0.27823	0.34107	0.35832	-0.03676
																					1126.24	0.1463	0.25172	0.26399	0.27875	0.34154	0.35864	-0.0366
																					1128.17	0.14641	0.25179	0.26445	0.27891	0.34177	0.35869	-0.03636
																					1130.1	0.14613	0.25147	0.26444	0.27864	0.34171	0.35844	-0.03607
																					1132.03	0.1456	0.25091	0.26407	0.27808	0.34149	0.35801	-0.03575
																					1133.96	0.145	0.25034	0.26354	0.27745	0.34129	0.35761	-0.03545
																					1135.89	0.14449	0.24994	0.26305	0.27699	0.34125	0.35742	-0.03519
																					1137.81	0.14413	0.24976	0.2627	0.27678	0.34139	0.35743	-0.03499
																					1139.74	0.14383	0.24969	0.26246	0.27677	0.34156	0.35754	-0.03484
																					1141.67	0.14345	0.24955	0.26222	0.2768	0.34159	0.35754	-0.03472
																					1143.6	0.14289	0.2492	0.26188	0.2767	0.34132	0.35727	-0.03464
																					1145.53	0.14217	0.24862	0.2614	0.27644	0.34077	0.35675	-0.03459
																					1147.46	0.14141	0.24793	0.26087	0.27605	0.34006	0.35608	-0.03458
																					1149.38	0.14075	0.2473	0.26038	0.27566	0.33937	0.35546	-0.03461
																					1151.31	0.14032	0.24688	0.26001	0.27535	0.33883	0.35503	-0.0347
																					1153.24	0.1401	0.24668	0.25977	0.27515	0.33848	0.3548	-0.03481
																					1155.17	0.13999	0.24664	0.25959	0.27498	0.33825	0.35468	-0.03493
																					1157.1	0.13986	0.24661	0.25938	0.27476	0.33798	0.35452	-0.03502
																					1159.03	0.1396	0.24646	0.25908	0.27438	0.33758	0.3542	-0.03505
																					1160.96	0.13922	0.24616	0.25869	0.27386	0.33703	0.35368	-0.03502
																					1162.88	0.13881	0.24579	0.2583	0.27326	0.33641	0.35305	-0.03494
																					1164.81	0.1385	0.24546	0.25802	0.27271	0.33583	0.35245	-0.03482
																					1166.74	0.13839	0.24526	0.25789	0.27228	0.33542	0.35199	-0.03471
																					1168.67	0.13847	0.24519	0.25787	0.27198	0.33517	0.3517	-0.03461
																					1170.6	0.13862	0.24517	0.25784	0.27175	0.33503	0.35151	-0.03452
																					1172.53	0.13868	0.24506	0.25769	0.27147	0.33488	0.35131	-0.03443
																					1174.46	0.13853	0.24478	0.25732	0.27109	0.33462	0.35101	-0.03433
																					1176.38	0.13818	0.24433	0.25678	0.27064	0.33425	0.35063	-0.03422
																					1178.31	0.13772	0.24383	0.25619	0.2702	0.33384	0.35026	-0.03408
																					1180.24	0.13733	0.24343	0.25569	0.26988	0.33351	0.35001	-0.03392
																					1182.17	0.13712	0.24322	0.25538	0.26973	0.3333	0.34994	-0.03377
																					1184.1	0.13712	0.24321	0.25525	0.26973	0.3332	0.35002	-0.03363
																					1186.03	0.13727	0.24328	0.2552	0.26977	0.3331	0.35011	-0.0335
																					1187.95	0.13743	0.24329	0.25511	0.26971	0.3329	0.35006	-0.03339
																					1189.88	0.1375	0.2431	0.25488	0.26949	0.33252	0.34976	-0.03329
																					1191.81	0.13742	0.2427	0.25451	0.26911	0.33199	0.34923	-0.03321
																					1193.74	0.13725	0.24217	0.25407	0.26869	0.33143	0.34858	-0.03314
																					1195.67	0.13709	0.24164	0.25369	0.26836	0.331	0.34796	-0.03309
																					1197.6	0.13702	0.24124	0.25345	0.26817	0.33078	0.34752	-0.03306
																					1199.53	0.13705	0.24101	0.25333	0.26812	0.33079	0.34727	-0.03305
																					1201.45	0.13712	0.24091	0.25326	0.26809	0.3309	0.34714	-0.03306
																					1203.38	0.13713	0.24082	0.25312	0.26794	0.33096	0.34702	-0.03307
																					1205.31	0.13701	0.24065	0.25282	0.26756	0.33082	0.34676	-0.03309
																					1207.24	0.13673	0.24037	0.25238	0.26697	0.33043	0.34633	-0.03309
																					1209.17	0.13636	0.24001	0.25187	0.26628	0.32986	0.34578	-0.03308
																					1211.1	0.13602	0.23969	0.25144	0.26566	0.32922	0.34519	-0.03305
																					1213.03	0.13577	0.23946	0.25116	0.26524	0.32864	0.34467	-0.03301
																					1214.95	0.13562	0.23935	0.25104	0.26508	0.32818	0.34422	-0.03293
																					1216.88	0.13549	0.23927	0.25097	0.26506	0.32781	0.34379	-0.03283
																					1218.81	0.13525	0.2391	0.2508	0.26504	0.32743	0.34327	-0.03269
																					1220.74	0.1348	0.23872	0.25037	0.26484	0.32692	0.34255	-0.03254
																					1222.67	0.13409	0.23809	0.24965	0.26437	0.32621	0.34163	-0.03238
																					1224.6	0.13321	0.23728	0.24869	0.26364	0.32534	0.34057	-0.03223
																					1226.53	0.13229	0.23642	0.24763	0.26275	0.32439	0.3395	-0.03211
																					1228.45	0.13144	0.23567	0.24665	0.26185	0.32346	0.33856	-0.03204
																					1230.38	0.13075	0.23509	0.24584	0.26104	0.32264	0.33782	-0.032
																					1232.31	0.1302	0.2347	0.24522	0.26033	0.32194	0.33727	-0.03198
																					1234.24	0.12971	0.23442	0.24475	0.2597	0.32133	0.33683	-0.03194
																					1236.17	0.12923	0.23415	0.24436	0.25909	0.32078	0.33643	-0.03186
																					1238.1	0.12874	0.23384	0.24398	0.25848	0.32029	0.33604	-0.03173
																					1240.03	0.12828	0.23349	0.24364	0.2579	0.31989	0.33566	-0.03155
																					1241.95	0.12791	0.23316	0.24334	0.25742	0.3196	0.33535	-0.03134
																					1243.88	0.12769	0.23288	0.24313	0.25709	0.31946	0.33515	-0.03111
																					1245.81	0.12761	0.23269	0.24299	0.25692	0.31944	0.33506	-0.03088
																					1247.74	0.12761	0.23254	0.24289	0.25686	0.31945	0.33502	-0.03067
																					1249.67	0.12758	0.23239	0.24275	0.25686	0.31942	0.33495	-0.03046
																					1251.6	0.12747	0.23222	0.24255	0.25685	0.31931	0.33482	-0.03026
																					1253.52	0.12729	0.23204	0.24234	0.25685	0.31916	0.33466	-0.03007
																					1255.45	0.12713	0.23196	0.24222	0.25692	0.31908	0.33457	-0.0299
																					1257.38	0.12713	0.23209	0.2423	0.25715	0.31918	0.33468	-0.02976
																					1259.31	0.12739	0.2325	0.24264	0.25761	0.31957	0.33506	-0.02967
																					1261.24	0.12791	0.23314	0.24323	0.25825	0.32022	0.33569	-0.02965
																					1263.17	0.12859	0.23387	0.24391	0.25895	0.32098	0.33643	-0.02971
																					1265.1	0.12922	0.23443	0.24445	0.25948	0.32165	0.33705	-0.02983
																					1267.02	0.12961	0.23462	0.24468	0.25967	0.32202	0.33736	-0.02999
																					1268.95	0.12968	0.23438	0.24453	0.25948	0.32201	0.33729	-0.03017
																					1270.88	0.12947	0.23378	0.2441	0.259	0.3217	0.33693	-0.03034
																					1272.81	0.12915	0.23304	0.24359	0.2584	0.32124	0.33647	-0.03047
																					1274.74	0.12885	0.23237	0.24319	0.25789	0.32083	0.33608	-0.03053
																					1276.67	0.12866	0.23189	0.24299	0.25755	0.32056	0.33587	-0.03051
																					1278.59	0.12856	0.23165	0.24302	0.25742	0.32047	0.33585	-0.03038
																					1280.52	0.1285	0.2316	0.24319	0.25742	0.32051	0.33594	-0.03016
																					1282.45	0.12837	0.23163	0.2434	0.25745	0.32057	0.33604	-0.02986
																					1284.38	0.12813	0.23164	0.24353	0.25743	0.32058	0.33607	-0.02951
																					1286.31	0.12775	0.23157	0.24351	0.25731	0.32046	0.33597	-0.02916
																					1288.24	0.12729	0.23139	0.24332	0.25709	0.32018	0.33572	-0.02888
																					1290.17	0.12677	0.2311	0.24297	0.25678	0.31972	0.33534	-0.0287
																					1292.09	0.12622	0.2307	0.24244	0.25636	0.31907	0.3348	-0.02865
																					1294.02	0.12563	0.2302	0.24175	0.25585	0.31823	0.33411	-0.02872
																					1295.95	0.12497	0.22958	0.24093	0.25523	0.31725	0.33328	-0.02887
																					1297.88	0.12426	0.22892	0.24005	0.25457	0.31624	0.33239	-0.02905
																					1299.81	0.12359	0.2283	0.23925	0.25396	0.31538	0.33158	-0.02922
																					1301.74	0.1231	0.22789	0.23872	0.25356	0.31488	0.33106	-0.02933
																					1303.66	0.12293	0.22782	0.23861	0.25354	0.31491	0.33102	-0.02935
																					1305.59	0.12318	0.22817	0.239	0.25399	0.31554	0.33156	-0.02929
																					1307.52	0.12383	0.2289	0.23987	0.25487	0.3167	0.33265	-0.02915
																					1309.45	0.12472	0.22986	0.241	0.25601	0.31816	0.33409	-0.02896
																					1311.38	0.12559	0.23077	0.2421	0.25711	0.31956	0.33551	-0.02873
																					1313.31	0.12613	0.2313	0.24283	0.25782	0.32051	0.33651	-0.02848
																					1315.24	0.12613	0.23123	0.24292	0.25787	0.32072	0.33676	-0.02823
																					1317.16	0.12551	0.23048	0.24229	0.25715	0.32008	0.33613	-0.028
																					1319.09	0.12439	0.22916	0.24104	0.25577	0.3187	0.33471	-0.0278
																					1321.02	0.12299	0.22753	0.23942	0.254	0.31686	0.33281	-0.02764
																					1322.95	0.12159	0.2259	0.23776	0.2522	0.31493	0.33081	-0.02752
																					1324.88	0.12045	0.22454	0.23635	0.25068	0.31326	0.32911	-0.02745
																					1326.81	0.1197	0.22367	0.23539	0.24968	0.3121	0.32797	-0.02743
																					1328.73	0.1194	0.22336	0.23498	0.24932	0.31161	0.32755	-0.02747
																					1330.66	0.11953	0.22359	0.23511	0.24957	0.3118	0.32785	-0.02756
																					1332.59	0.12	0.22424	0.23565	0.25031	0.31256	0.32873	-0.02771
																					1334.52	0.12061	0.22506	0.23638	0.25127	0.3136	0.32987	-0.02792
																					1336.45	0.12114	0.22573	0.23695	0.25207	0.31454	0.33085	-0.02817
																					1338.38	0.12128	0.2259	0.23702	0.25231	0.31491	0.3312	-0.02843
																					1340.31	0.12082	0.2253	0.23633	0.25171	0.31436	0.33058	-0.02865
																					1342.23	0.11969	0.2239	0.23483	0.25019	0.31284	0.32896	-0.02878
																					1344.16	0.11805	0.22193	0.23277	0.24801	0.31059	0.32662	-0.0288
																					1346.09	0.11623	0.21982	0.23059	0.24561	0.30815	0.32409	-0.0287
																					1348.02	0.11466	0.21802	0.22877	0.24352	0.30611	0.32197	-0.02851
																					1349.95	0.11369	0.21691	0.22766	0.24216	0.30491	0.32071	-0.02828
																					1351.88	0.11349	0.21667	0.22744	0.24172	0.30477	0.3205	-0.02805
																					1353.81	0.11405	0.21724	0.22805	0.24219	0.30563	0.32129	-0.02788
																					1355.73	0.11516	0.21837	0.2292	0.24334	0.30718	0.32276	-0.02782
																					1357.66	0.11646	0.21968	0.23052	0.24479	0.30895	0.32447	-0.02788
																					1359.59	0.11759	0.2208	0.23162	0.24616	0.31049	0.32599	-0.02807
																					1361.52	0.11828	0.22151	0.23229	0.24717	0.3115	0.32704	-0.02836
																					1363.45	0.11849	0.22179	0.23254	0.24774	0.31196	0.3276	-0.0287
																					1365.38	0.11836	0.2218	0.23254	0.24799	0.31204	0.32787	-0.02902
																					1367.31	0.11807	0.22176	0.23251	0.24806	0.31196	0.32806	-0.02926
																					1369.23	0.11776	0.22178	0.23257	0.24803	0.31186	0.32828	-0.02936
																					1371.16	0.11744	0.2218	0.23266	0.24788	0.31169	0.32846	-0.0293
																					1373.09	0.117	0.22169	0.23263	0.24748	0.3113	0.32842	-0.02909
																					1375.02	0.11636	0.2213	0.23234	0.24675	0.31057	0.32799	-0.02876
																					1376.95	0.11556	0.22064	0.23177	0.24574	0.30953	0.3272	-0.02838
																					1378.88	0.11478	0.21988	0.23112	0.2447	0.30847	0.32626	-0.02804
																					1380.81	0.11433	0.21933	0.2307	0.244	0.30777	0.32558	-0.0278
																					1382.73	0.11448	0.2193	0.23081	0.24396	0.30782	0.32554	-0.02771
																					1384.66	0.1154	0.22	0.23166	0.24481	0.30886	0.3264	-0.02778
																					1386.59	0.11705	0.22141	0.23324	0.24655	0.31089	0.32815	-0.028
																					1388.52	0.11918	0.22333	0.2353	0.24894	0.31364	0.33056	-0.0283
																					1390.45	0.12136	0.22536	0.23743	0.25154	0.31658	0.33313	-0.02862
																					1392.38	0.12311	0.22705	0.23915	0.25383	0.31914	0.3353	-0.02888
																					1394.3	0.12406	0.22803	0.24006	0.25532	0.32076	0.33654	-0.02901
																					1396.23	0.12408	0.22815	0.23995	0.25573	0.32118	0.33659	-0.02898
																					1398.16	0.12327	0.22746	0.23891	0.25509	0.32043	0.33551	-0.02879
																					1400.09	0.12194	0.22624	0.23724	0.25367	0.31884	0.33361	-0.02849
																					1402.02	0.12048	0.22482	0.23532	0.2519	0.31686	0.33138	-0.02813
																					1403.95	0.11921	0.22352	0.23357	0.25024	0.31496	0.3293	-0.02774
																					1405.88	0.11839	0.22263	0.23234	0.24909	0.31356	0.3278	-0.02737
																					1407.8	0.1182	0.22237	0.23189	0.24875	0.31294	0.32719	-0.02703
																					1409.73	0.11876	0.22287	0.23241	0.24941	0.3133	0.32768	-0.02673
																					1411.66	0.12004	0.22418	0.23391	0.25108	0.31465	0.3293	-0.02648
																					1413.59	0.12187	0.22615	0.23622	0.25358	0.31682	0.33185	-0.02627
																					1415.52	0.12389	0.22844	0.23894	0.25647	0.31939	0.33489	-0.02609
																					1417.45	0.12562	0.23057	0.24148	0.25915	0.32179	0.33777	-0.02595
																					1419.38	0.1266	0.23203	0.24326	0.26103	0.32342	0.33982	-0.02583
																					1421.3	0.12662	0.23255	0.24394	0.26179	0.32399	0.34065	-0.02573
																					1423.23	0.12585	0.23224	0.24362	0.26152	0.32358	0.34031	-0.02566
																					1425.16	0.12468	0.23142	0.24267	0.26063	0.3226	0.33921	-0.02564
																					1427.09	0.12354	0.2305	0.24156	0.25957	0.3215	0.33784	-0.02566
																					1429.02	0.12269	0.22972	0.24058	0.2586	0.32051	0.33653	-0.02575
																					1430.95	0.12208	0.22902	0.23974	0.25771	0.31961	0.3353	-0.02588
																					1432.87	0.12151	0.2282	0.23881	0.25664	0.31854	0.33396	-0.02603
																					1434.8	0.12068	0.22699	0.23753	0.25514	0.31705	0.33229	-0.02619
																					1436.73	0.11949	0.22533	0.23585	0.25316	0.3151	0.33025	-0.02631
																					1438.66	0.11811	0.22346	0.23398	0.25099	0.31301	0.32814	-0.02639
																					1440.59	0.11695	0.22187	0.23242	0.24919	0.31136	0.3265	-0.02642
																					1442.52	0.11652	0.22111	0.23173	0.24836	0.31077	0.3259	-0.02642
																					1444.44	0.11718	0.22159	0.23231	0.24897	0.31171	0.32679	-0.0264
																					1446.37	0.1191	0.2235	0.23437	0.25121	0.31436	0.32935	-0.02638
																					1448.3	0.12218	0.22677	0.23783	0.25498	0.31863	0.33346	-0.02637
																					1450.23	0.12603	0.23103	0.24227	0.25986	0.32404	0.33866	-0.02636
																					1452.16	0.12999	0.23559	0.247	0.26506	0.32974	0.34414	-0.02634
																					1454.09	0.13326	0.23958	0.2511	0.2696	0.33467	0.34886	-0.02631
																					1456.02	0.13519	0.24227	0.2538	0.27262	0.33791	0.35194	-0.02628
																					1457.94	0.13568	0.24341	0.25483	0.27385	0.33915	0.3531	-0.02624
																					1459.87	0.13511	0.24332	0.25455	0.27368	0.33883	0.35279	-0.02621
																					1461.8	0.13417	0.24265	0.25367	0.27286	0.33778	0.35181	-0.02621
																					1463.73	0.13339	0.24198	0.25279	0.27206	0.33674	0.3509	-0.02622
																					1465.66	0.13297	0.24156	0.25219	0.27158	0.33603	0.35038	-0.02626
																					1467.59	0.13283	0.24132	0.25185	0.27133	0.33562	0.35017	-0.02629
																					1469.52	0.13272	0.24101	0.2515	0.27101	0.33519	0.34996	-0.02631
																					1471.44	0.13236	0.24035	0.25089	0.2703	0.33441	0.34939	-0.02631
																					1473.37	0.13164	0.23925	0.24991	0.26906	0.33314	0.34831	-0.02627
																					1475.3	0.13067	0.23785	0.24869	0.26746	0.33153	0.34684	-0.0262
																					1477.23	0.12972	0.2365	0.24753	0.26588	0.32996	0.34536	-0.02607
																					1479.16	0.12909	0.23557	0.2468	0.26475	0.3289	0.34434	-0.02589
																					1481.09	0.12906	0.23539	0.24679	0.26445	0.32873	0.34418	-0.02566
																					1483.02	0.12975	0.23613	0.24769	0.26518	0.32967	0.34512	-0.02536
																					1484.94	0.13121	0.23784	0.24955	0.26699	0.33178	0.34724	-0.02499
																					1486.87	0.13338	0.24043	0.25227	0.26978	0.33496	0.35045	-0.02456
																					1488.8	0.1361	0.24365	0.25562	0.27328	0.33889	0.35445	-0.02411
																					1490.73	0.13907	0.24714	0.25923	0.27711	0.3431	0.35878	-0.02367
																					1492.66	0.14198	0.25045	0.26269	0.28083	0.34705	0.36291	-0.0233
																					1494.59	0.14454	0.25326	0.26562	0.28408	0.35033	0.36643	-0.02305
																					1496.52	0.14664	0.25547	0.26792	0.28678	0.35281	0.36921	-0.02292
																					1498.44	0.14838	0.25725	0.26974	0.28909	0.35476	0.37147	-0.02293
																					1500.37	0.15004	0.25898	0.27141	0.29138	0.35667	0.37366	-0.02304
																					1502.3	0.15195	0.2611	0.27335	0.29403	0.35911	0.37629	-0.02326
																					1504.23	0.15437	0.26393	0.27586	0.2973	0.36252	0.37973	-0.02356
																					1506.16	0.15739	0.26753	0.27903	0.30117	0.36699	0.38401	-0.02395
																					1508.09	0.16078	0.2716	0.28262	0.30529	0.3722	0.38875	-0.02443
																					1510.01	0.16409	0.27555	0.28614	0.30908	0.3774	0.39329	-0.02495
																					1511.94	0.16683	0.27876	0.2891	0.31205	0.38181	0.39693	-0.02548
																					1513.87	0.16872	0.28092	0.29128	0.31401	0.38498	0.39935	-0.02595
																					1515.8	0.1698	0.2821	0.29275	0.31514	0.38688	0.40063	-0.02632
																					1517.73	0.17028	0.28258	0.29373	0.31573	0.38779	0.40104	-0.02653
																					1519.66	0.17031	0.28258	0.29434	0.31595	0.3879	0.40074	-0.02658
																					1521.59	0.16992	0.28211	0.29442	0.31566	0.38721	0.39964	-0.02645
																					1523.51	0.16898	0.28102	0.2937	0.31462	0.38556	0.39756	-0.02617
																					1525.44	0.16741	0.27922	0.29202	0.31272	0.38293	0.3945	-0.0258
																					1527.37	0.16539	0.2769	0.28958	0.31025	0.37968	0.39089	-0.0254
																					1529.3	0.16335	0.27452	0.28694	0.30785	0.37648	0.38745	-0.02505
																					1531.23	0.16184	0.27268	0.28479	0.30623	0.37409	0.38499	-0.02483
																					1533.16	0.16133	0.27188	0.28372	0.30599	0.37315	0.38411	-0.02482
																					1535.09	0.16206	0.27233	0.28399	0.30731	0.3739	0.38505	-0.02511
																					1537.01	0.16378	0.27371	0.28529	0.30972	0.37599	0.38732	-0.02575
																					1538.94	0.16556	0.275	0.28661	0.31192	0.37818	0.38956	-0.02674
																					1540.87	0.16603	0.27481	0.28651	0.31215	0.37873	0.38992	-0.02791
																					1542.8	0.16429	0.27235	0.28415	0.30946	0.37656	0.38728	-0.02899
																					1544.73	0.16069	0.26815	0.28002	0.30459	0.37219	0.38227	-0.02976
																					1546.66	0.1565	0.26357	0.27551	0.29924	0.36717	0.37662	-0.03017
																					1548.58	0.15293	0.25988	0.27188	0.29492	0.36299	0.3719	-0.0303
																					1550.51	0.15072	0.25775	0.26979	0.2924	0.3604	0.36892	-0.0303
																					1552.44	0.14997	0.25722	0.26924	0.29163	0.35938	0.36771	-0.03027
																					1554.37	0.15024	0.25769	0.26958	0.29186	0.35917	0.36755	-0.0303
																					1556.3	0.15054	0.25804	0.26962	0.29179	0.35847	0.3672	-0.03044
																					1558.23	0.14983	0.25711	0.26817	0.29016	0.35609	0.36541	-0.03067
																					1560.15	0.14768	0.25444	0.26488	0.28658	0.35178	0.36179	-0.03092
																					1562.08	0.14455	0.25062	0.26044	0.28181	0.34642	0.35707	-0.03115
																					1564.01	0.1414	0.24672	0.25604	0.27707	0.34131	0.35243	-0.0313
																					1565.94	0.13897	0.24358	0.25253	0.27322	0.3373	0.34869	-0.03139
																					1567.87	0.13743	0.24142	0.25013	0.27041	0.33448	0.34599	-0.03139
																					1569.8	0.13641	0.23987	0.24846	0.26817	0.33233	0.34382	-0.03133
																					1571.73	0.13516	0.23822	0.24679	0.26572	0.32994	0.34137	-0.0312
																					1573.65	0.13294	0.23577	0.24437	0.26231	0.32649	0.33786	-0.03101
																					1575.58	0.12945	0.23222	0.24087	0.25771	0.32172	0.33308	-0.0308
																					1577.51	0.125	0.22786	0.23658	0.25233	0.31601	0.32748	-0.03062
																					1579.44	0.12032	0.22337	0.23214	0.24696	0.31022	0.32188	-0.03049
																					1581.37	0.1162	0.21946	0.22828	0.24236	0.30515	0.3171	-0.03046
																					1583.3	0.11315	0.21658	0.22543	0.23899	0.30134	0.31364	-0.03051
																					1585.23	0.11132	0.21483	0.22372	0.23696	0.29891	0.3116	-0.03063
																					1587.15	0.11059	0.21406	0.22299	0.23609	0.29769	0.3108	-0.0308
																					1589.08	0.11061	0.21394	0.22292	0.23602	0.29733	0.31084	-0.03096
																					1591.01	0.11101	0.21413	0.22315	0.23636	0.29743	0.31129	-0.03111
																					1592.94	0.11152	0.21439	0.22345	0.23684	0.29769	0.31182	-0.03122
																					1594.87	0.11207	0.21469	0.22382	0.23739	0.29804	0.31235	-0.03129
																					1596.8	0.11277	0.21516	0.22436	0.23808	0.29854	0.31294	-0.03135
																					1598.72	0.11377	0.21597	0.22527	0.23906	0.29936	0.31376	-0.0314
																					1600.65	0.11517	0.21719	0.22662	0.2404	0.30059	0.31494	-0.03145
																					1602.58	0.11694	0.21876	0.22836	0.24207	0.30221	0.3165	-0.03149
																					1604.51	0.11891	0.22054	0.23034	0.24392	0.30411	0.31836	-0.03153
																					1606.44	0.12089	0.22236	0.23239	0.24584	0.30621	0.32045	-0.03155
																					1608.37	0.12279	0.2242	0.23445	0.24781	0.30847	0.32275	-0.03156
																					1610.3	0.12467	0.22615	0.23661	0.24996	0.31101	0.32536	-0.03154
																					1612.22	0.12663	0.22839	0.23903	0.25244	0.31395	0.32837	-0.03151
																					1614.15	0.12873	0.23099	0.24175	0.25529	0.31729	0.33177	-0.03147
																					1616.08	0.1308	0.23377	0.24458	0.25832	0.32074	0.33522	-0.0314
																					1618.01	0.13246	0.23626	0.24704	0.26101	0.32375	0.33815	-0.03131
																					1619.94	0.13325	0.2379	0.24857	0.26281	0.32567	0.3399	-0.03117
																					1621.87	0.13294	0.23834	0.24884	0.26336	0.32618	0.34019	-0.03102
																					1623.8	0.13169	0.23768	0.248	0.26281	0.32545	0.33921	-0.03089
																					1625.72	0.12999	0.23642	0.24656	0.26166	0.32408	0.33762	-0.0308
																					1627.65	0.12845	0.23519	0.2452	0.26057	0.3228	0.33616	-0.03078
																					1629.58	0.12755	0.23454	0.24446	0.26005	0.32223	0.33544	-0.03083
																					1631.51	0.12759	0.23477	0.24465	0.26039	0.32267	0.33577	-0.03093
																					1633.44	0.12855	0.23591	0.24578	0.26159	0.32415	0.33715	-0.03104
																					1635.37	0.13026	0.23777	0.24765	0.26347	0.32644	0.33937	-0.03109
																					1637.3	0.13244	0.24009	0.25001	0.2658	0.32928	0.34214	-0.03107
																					1639.22	0.13491	0.24274	0.25269	0.26849	0.33251	0.34531	-0.03095
																					1641.15	0.13764	0.24568	0.25567	0.27159	0.33614	0.34888	-0.03077
																					1643.08	0.1406	0.24894	0.25895	0.27517	0.34018	0.35287	-0.03056
																					1645.01	0.14363	0.2523	0.26233	0.27901	0.34436	0.35705	-0.03038
																					1646.94	0.14612	0.25506	0.26511	0.28237	0.34787	0.3606	-0.03025
																					1648.87	0.1471	0.25613	0.26616	0.284	0.34934	0.36222	-0.03018
																					1650.8	0.14578	0.25458	0.26454	0.2828	0.34768	0.36077	-0.03014
																					1652.72	0.14225	0.25054	0.26039	0.27881	0.34299	0.35635	-0.03011
																					1654.65	0.13761	0.24525	0.25497	0.27334	0.33679	0.3504	-0.03003
																					1656.58	0.13324	0.24029	0.24987	0.26812	0.33092	0.34473	-0.02991
																					1658.51	0.13012	0.23676	0.24623	0.26439	0.32671	0.34066	-0.02976
																					1660.44	0.12867	0.23513	0.24451	0.26268	0.32471	0.33875	-0.02959
																					1662.37	0.12885	0.23536	0.24472	0.263	0.32491	0.33901	-0.02943
																					1664.29	0.13035	0.23709	0.24653	0.26499	0.32695	0.34108	-0.02926
																					1666.22	0.13264	0.23978	0.24937	0.26806	0.3302	0.34434	-0.0291
																					1668.15	0.13516	0.24278	0.25262	0.27152	0.33397	0.3481	-0.02894
																					1670.08	0.13747	0.24558	0.25575	0.27482	0.33764	0.35175	-0.02876
																					1672.01	0.13941	0.24799	0.25854	0.27773	0.34095	0.35502	-0.02856
																					1673.94	0.1411	0.25011	0.26104	0.28034	0.34397	0.35798	-0.02834
																					1675.87	0.14279	0.25219	0.26348	0.2829	0.34692	0.36084	-0.02809
																					1677.79	0.14457	0.25436	0.26594	0.28553	0.3499	0.3637	-0.02781
																					1679.72	0.14631	0.25647	0.26827	0.28804	0.35272	0.3664	-0.02753
																					1681.65	0.14769	0.25817	0.2701	0.29008	0.35499	0.36855	-0.02724
																					1683.58	0.14846	0.25919	0.27117	0.29133	0.35641	0.36986	-0.02697
																					1685.51	0.14866	0.25955	0.27154	0.29188	0.35705	0.37043	-0.02672
																					1687.44	0.14868	0.2597	0.27166	0.29221	0.35744	0.37079	-0.0265
																					1689.37	0.14911	0.26025	0.27221	0.29302	0.35833	0.37166	-0.02629
																					1691.29	0.15041	0.26173	0.27372	0.29488	0.36031	0.37366	-0.02607
																					1693.22	0.15274	0.26431	0.27638	0.29797	0.36359	0.37698	-0.02585
																					1695.15	0.15578	0.26763	0.27982	0.30183	0.36768	0.38115	-0.02561
																					1697.08	0.15867	0.27076	0.28308	0.30538	0.37144	0.38504	-0.02538
																					1699.01	0.16034	0.27252	0.28496	0.30729	0.37347	0.38727	-0.02522
																					1700.94	0.16016	0.27221	0.28474	0.30681	0.37296	0.38702	-0.02514
																					1702.86	0.15834	0.27011	0.28269	0.30428	0.3703	0.38462	-0.02515
																					1704.79	0.15575	0.26716	0.27979	0.30086	0.36668	0.38127	-0.02523
																					1706.72	0.15326	0.26434	0.27702	0.29763	0.36326	0.3781	-0.02534
																					1708.65	0.15127	0.26211	0.27485	0.29512	0.36059	0.37566	-0.02545
																					1710.58	0.1497	0.26036	0.27317	0.29317	0.35851	0.3738	-0.02552
																					1712.51	0.14809	0.25858	0.27144	0.29118	0.35641	0.37189	-0.02553
																					1714.43	0.1459	0.25621	0.26906	0.28849	0.35358	0.36922	-0.02548
																					1716.36	0.14293	0.253	0.26577	0.28481	0.34973	0.36548	-0.02538
																					1718.29	0.13946	0.24923	0.26188	0.28051	0.34524	0.36103	-0.02523
																					1720.22	0.13613	0.24561	0.25813	0.27639	0.34096	0.35674	-0.02506
																					1722.15	0.13361	0.24287	0.25529	0.2733	0.33779	0.35351	-0.02486
																					1724.08	0.13235	0.24151	0.2539	0.27182	0.33633	0.35197	-0.02464
																					1726.01	0.13252	0.24174	0.25418	0.27218	0.33683	0.35236	-0.02439
																					1727.93	0.13406	0.24348	0.25605	0.27431	0.33922	0.35465	-0.02411
																					1729.86	0.13668	0.24647	0.25923	0.27789	0.34315	0.3585	-0.02381
																					1731.79	0.13995	0.25024	0.26322	0.28237	0.34807	0.36336	-0.0235
																					1733.72	0.14335	0.25419	0.2674	0.28706	0.35325	0.36851	-0.02321
																					1735.65	0.14637	0.25778	0.27119	0.2913	0.35796	0.37323	-0.02296
																					1737.58	0.1487	0.26062	0.27418	0.29464	0.36173	0.37705	-0.02277
																					1739.51	0.15022	0.26254	0.27622	0.2969	0.36435	0.37974	-0.02265
																					1741.43	0.15088	0.2635	0.27727	0.29805	0.36579	0.38126	-0.02258
																					1743.36	0.15064	0.26342	0.27726	0.29802	0.36594	0.3815	-0.02257
																					1745.29	0.14935	0.26214	0.27605	0.29663	0.36464	0.38029	-0.0226
																					1747.22	0.14692	0.25955	0.27351	0.29378	0.36174	0.37748	-0.02266
																					1749.15	0.14342	0.25575	0.26972	0.28956	0.35734	0.37315	-0.02274
																					1751.08	0.13922	0.25111	0.26507	0.28439	0.3519	0.36776	-0.02283
																					1753.01	0.13484	0.24627	0.26018	0.27898	0.34616	0.36205	-0.02292
																					1754.93	0.13085	0.24184	0.2557	0.27403	0.34091	0.3568	-0.02299
																					1756.86	0.12766	0.23831	0.25213	0.27008	0.33673	0.35261	-0.02302
																					1758.79	0.12548	0.23591	0.24973	0.26742	0.33394	0.3498	-0.02303
																					1760.72	0.12433	0.23469	0.24853	0.26607	0.33258	0.34841	-0.023
																					1762.65	0.1241	0.23452	0.24841	0.26591	0.33252	0.34832	-0.02296
																					1764.58	0.12457	0.23515	0.24912	0.26665	0.33345	0.34923	-0.02291
																					1766.51	0.12542	0.23621	0.25028	0.26788	0.33491	0.3507	-0.02287
																					1768.43	0.12623	0.23724	0.25141	0.26907	0.33634	0.35215	-0.02285
																					1770.36	0.1266	0.23774	0.25201	0.26966	0.33711	0.35298	-0.02287
																					1772.29	0.12618	0.23733	0.25167	0.26923	0.33676	0.35271	-0.02292
																					1774.22	0.12489	0.23591	0.25029	0.26767	0.33517	0.35121	-0.02301
																					1776.15	0.12291	0.23369	0.24809	0.26521	0.3326	0.34873	-0.02311
																					1778.08	0.12063	0.23113	0.24552	0.26237	0.32961	0.34583	-0.02322
																					1780	0.11851	0.22877	0.24313	0.25975	0.32684	0.34313	-0.02333
																					1781.93	0.11698	0.22706	0.24139	0.25786	0.32486	0.3412	-0.02343
																					1783.86	0.11629	0.22632	0.24061	0.25705	0.32402	0.34041	-0.02351
																					1785.79	0.11653	0.22664	0.2409	0.25742	0.32445	0.34088	-0.02358
																					1787.72	0.11757	0.22786	0.24211	0.25881	0.32597	0.34244	-0.02362
																					1789.65	0.11908	0.22962	0.24386	0.2608	0.32814	0.34464	-0.02364
																					1791.58	0.12054	0.23132	0.24558	0.26273	0.33026	0.34679	-0.02365
																					1793.5	0.12142	0.23235	0.24664	0.26392	0.33159	0.34815	-0.02366
																					1795.43	0.12135	0.2323	0.24662	0.26389	0.33162	0.34819	-0.02368
																					1797.36	0.12027	0.2311	0.24545	0.26254	0.33024	0.34682	-0.02372
																					1799.29	0.11843	0.22903	0.24339	0.26018	0.32777	0.34435	-0.02377
																					1801.22	0.11619	0.2265	0.24086	0.25729	0.32473	0.34129	-0.02385
																					1803.15	0.11389	0.22389	0.23824	0.2543	0.32156	0.33811	-0.02393
																					1805.08	0.11172	0.22145	0.23578	0.25148	0.31856	0.33509	-0.02403
																					1807	0.10977	0.21925	0.23354	0.24893	0.31584	0.33235	-0.02413
																					1808.93	0.10805	0.21732	0.23156	0.24668	0.31342	0.32993	-0.02425
																					1810.86	0.10658	0.21569	0.22987	0.24477	0.31135	0.32786	-0.02437
																					1812.79	0.10546	0.21444	0.22856	0.24329	0.30975	0.32626	-0.02449
																					1814.72	0.1048	0.21371	0.22779	0.24242	0.30879	0.32531	-0.0246
																					1816.65	0.10474	0.21364	0.22771	0.2423	0.30864	0.32517	-0.02471
																					1818.57	0.10534	0.2143	0.22837	0.24302	0.30941	0.32592	-0.02479
																					1820.5	0.10654	0.21564	0.22974	0.2445	0.311	0.32748	-0.02486
																					1822.43	0.10814	0.21742	0.23157	0.24649	0.31316	0.3296	-0.02491
																					1824.36	0.10982	0.21928	0.23349	0.24857	0.31544	0.33183	-0.02496
																					1826.29	0.11121	0.22082	0.23509	0.25028	0.31733	0.33365	-0.02501
																					1828.22	0.11206	0.22173	0.23605	0.25128	0.31845	0.33472	-0.02507
																					1830.14	0.11232	0.22197	0.23632	0.25152	0.31874	0.33498	-0.02514
																					1832.07	0.11217	0.22177	0.23613	0.25127	0.31847	0.3347	-0.02522
																					1834	0.11193	0.22147	0.23583	0.25091	0.31807	0.3343	-0.02529
																					1835.93	0.11186	0.22137	0.23573	0.2508	0.31792	0.33415	-0.02536
																					1837.86	0.11208	0.2216	0.23597	0.25106	0.31817	0.33441	-0.02542
																					1839.79	0.1125	0.22206	0.23643	0.25158	0.31869	0.33493	-0.02547
																					1841.72	0.11285	0.22244	0.2368	0.25198	0.31911	0.33534	-0.02552
																					1843.64	0.1128	0.22236	0.2367	0.25183	0.31895	0.33519	-0.02558
																					1845.57	0.11213	0.22154	0.23585	0.25082	0.31787	0.33412	-0.02566
																					1847.5	0.1108	0.21998	0.23424	0.24893	0.31588	0.33214	-0.02576
																					1849.43	0.10906	0.21795	0.23217	0.24652	0.31331	0.32959	-0.02586
																					1851.36	0.10732	0.21592	0.23009	0.24411	0.31076	0.32705	-0.02597
																					1853.29	0.10599	0.21435	0.2285	0.24224	0.30878	0.32508	-0.02606
																					1855.22	0.10536	0.21361	0.22774	0.24132	0.30781	0.32412	-0.02614
																					1857.14	0.10561	0.21385	0.22799	0.24153	0.30806	0.32435	-0.0262
																					1859.07	0.10671	0.21506	0.22922	0.24285	0.30948	0.32574	-0.02624
																					1861	0.10849	0.21703	0.23121	0.24501	0.31181	0.32804	-0.02626
																					1862.93	0.11058	0.21933	0.23355	0.24756	0.31454	0.33073	-0.02628
																					1864.86	0.11251	0.22144	0.23568	0.24988	0.31701	0.33317	-0.02631
																					1866.79	0.1138	0.2228	0.23707	0.25135	0.31857	0.33471	-0.02636
																					1868.71	0.11413	0.22307	0.23735	0.2516	0.3188	0.33493	-0.02644
																					1870.64	0.11348	0.22224	0.23651	0.2506	0.3177	0.33381	-0.02653
																					1872.57	0.11214	0.22063	0.23487	0.24872	0.31565	0.33175	-0.02664
																					1874.5	0.11055	0.21875	0.23294	0.24653	0.31328	0.32938	-0.02674
																					1876.43	0.10915	0.2171	0.23125	0.2446	0.31119	0.32729	-0.02682
																					1878.36	0.10827	0.21605	0.23015	0.24334	0.30983	0.32592	-0.02689
																					1880.29	0.10806	0.21575	0.22982	0.24294	0.30938	0.32547	-0.02692
																					1882.21	0.1085	0.21618	0.23023	0.24336	0.3098	0.32591	-0.02693
																					1884.14	0.10941	0.21716	0.23121	0.2444	0.31088	0.32701	-0.02692
																					1886.07	0.11054	0.21839	0.23246	0.24573	0.31227	0.32843	-0.02691
																					1888	0.11162	0.21956	0.23364	0.24699	0.31356	0.32976	-0.0269
																					1889.93	0.1124	0.2204	0.2345	0.24789	0.31445	0.33068	-0.02692
																					1891.86	0.1128	0.2208	0.23491	0.24829	0.3148	0.33106	-0.02697
																					1893.79	0.11286	0.22081	0.23493	0.24824	0.31467	0.33095	-0.02704
																					1895.71	0.11272	0.22059	0.23472	0.24794	0.31427	0.33056	-0.02714
																					1897.64	0.11258	0.22038	0.2345	0.24764	0.31388	0.33017	-0.02723
																					1899.57	0.11259	0.22035	0.23446	0.24754	0.31372	0.33	-0.02733
																					1901.5	0.11284	0.2206	0.23471	0.24776	0.31391	0.33018	-0.02742
																					1903.43	0.11337	0.22117	0.23527	0.24834	0.31449	0.33075	-0.02749
																					1905.36	0.11415	0.22203	0.23611	0.24924	0.31543	0.33168	-0.02756
																					1907.29	0.11514	0.22311	0.23717	0.2504	0.31665	0.33287	-0.02761
																					1909.21	0.11628	0.22434	0.23839	0.25173	0.31806	0.33426	-0.02766
																					1911.14	0.11749	0.22564	0.23967	0.25314	0.31955	0.33573	-0.02769
																					1913.07	0.1187	0.22692	0.24094	0.25453	0.32102	0.33718	-0.02772
																					1915	0.11979	0.22805	0.24207	0.25577	0.32231	0.33846	-0.02775
																					1916.93	0.12063	0.22891	0.24292	0.25668	0.32325	0.33939	-0.02778
																					1918.86	0.12108	0.22933	0.24334	0.25709	0.32366	0.33979	-0.02782
																					1920.78	0.12108	0.22924	0.24324	0.25691	0.32342	0.33955	-0.02788
																					1922.71	0.12062	0.22865	0.24262	0.25615	0.32256	0.33869	-0.02795
																					1924.64	0.11983	0.2277	0.24162	0.25495	0.32126	0.33737	-0.02804
																					1926.57	0.11893	0.22661	0.24048	0.25361	0.31979	0.33589	-0.02813
																					1928.5	0.11814	0.22565	0.23947	0.25243	0.3185	0.33458	-0.02822
																					1930.43	0.11767	0.22505	0.23884	0.25168	0.31766	0.33374	-0.02829
																					1932.36	0.11765	0.22496	0.23874	0.25153	0.31747	0.33352	-0.02833
																					1934.28	0.11812	0.22542	0.2392	0.25201	0.31795	0.33399	-0.02836
																					1936.21	0.119	0.22634	0.24013	0.25302	0.31899	0.33502	-0.02836
																					1938.14	0.12011	0.22753	0.24135	0.25433	0.32035	0.33637	-0.02837
																					1940.07	0.12124	0.22873	0.24257	0.25564	0.32171	0.33772	-0.02838
																					1942	0.12213	0.22967	0.24354	0.25664	0.32274	0.33874	-0.02841
																					1943.93	0.12264	0.23017	0.24406	0.25715	0.32324	0.33923	-0.02846
																					1945.86	0.12273	0.2302	0.24409	0.25711	0.32315	0.33914	-0.02852
																					1947.78	0.12247	0.22985	0.24373	0.25666	0.32261	0.33858	-0.02857
																					1949.71	0.12205	0.22932	0.24317	0.256	0.32185	0.33779	-0.02862
																					1951.64	0.12166	0.22882	0.24265	0.25539	0.32114	0.33704	-0.02866
																					1953.57	0.12146	0.22853	0.24234	0.25502	0.32069	0.33655	-0.02868
																					1955.5	0.12155	0.22856	0.24236	0.255	0.32063	0.33643	-0.0287
																					1957.43	0.12192	0.2289	0.24269	0.25534	0.32095	0.33671	-0.02872
																					1959.35	0.12251	0.22949	0.24328	0.25594	0.32157	0.3373	-0.02874
																					1961.28	0.12319	0.23018	0.24398	0.25666	0.32232	0.33802	-0.02878
																					1963.21	0.12383	0.23082	0.24463	0.25733	0.32301	0.3387	-0.02882
																					1965.14	0.1243	0.23128	0.24509	0.2578	0.32347	0.33915	-0.02888
																					1967.07	0.12454	0.23149	0.24529	0.25797	0.3236	0.33928	-0.02893
																					1969	0.12455	0.23145	0.24521	0.25785	0.3234	0.33906	-0.02897
																					1970.93	0.1244	0.23121	0.24492	0.25749	0.32294	0.33859	-0.029
																					1972.85	0.1242	0.2309	0.24456	0.25705	0.32238	0.33802	-0.02902
																					1974.78	0.12406	0.23065	0.24426	0.25669	0.32192	0.33753	-0.02903
																					1976.71	0.12409	0.2306	0.24417	0.25656	0.32171	0.33729	-0.02901
																					1978.64	0.12439	0.23085	0.24438	0.25678	0.32189	0.33744	-0.02899
																					1980.57	0.12498	0.23143	0.24495	0.2574	0.3225	0.33803	-0.02895
																					1982.5	0.12584	0.23232	0.24584	0.25838	0.3235	0.33902	-0.02891
																					1984.42	0.12688	0.23341	0.24695	0.2596	0.32475	0.34027	-0.02887
																					1986.35	0.12796	0.23456	0.2481	0.26087	0.32605	0.34157	-0.02883
																					1988.28	0.1289	0.23556	0.24911	0.26196	0.32715	0.34269	-0.0288
																					1990.21	0.12955	0.23624	0.24978	0.26267	0.32785	0.34341	-0.0288
																					1992.14	0.12981	0.23649	0.25	0.26288	0.32801	0.34359	-0.02881
																					1994.07	0.12968	0.2363	0.24977	0.26257	0.32763	0.34323	-0.02885
																					1996	0.12923	0.23576	0.24918	0.26187	0.32683	0.34244	-0.02889
																					1997.92	0.12864	0.23504	0.24841	0.26096	0.32581	0.34143	-0.02894
																					1999.85	0.12805	0.23433	0.24764	0.26006	0.3248	0.34043	-0.02898
																					2001.78	0.12762	0.23378	0.24704	0.25935	0.324	0.33962	-0.02901
																					2003.71	0.12743	0.23349	0.24672	0.25896	0.32353	0.33913	-0.02904
																					2005.64	0.1275	0.2335	0.24669	0.2589	0.32343	0.33899	-0.02905
																					2007.57	0.12777	0.23375	0.24691	0.25914	0.32365	0.33916	-0.02906
																					2009.49	0.12819	0.23417	0.24731	0.25958	0.32409	0.33955	-0.02907
																					2011.42	0.12864	0.23464	0.24776	0.26009	0.32462	0.34002	-0.02907
																					2013.35	0.12905	0.23507	0.24817	0.26056	0.32511	0.34045	-0.02908
																					2015.28	0.12933	0.23536	0.24844	0.26086	0.32544	0.34072	-0.02909
																					2017.21	0.12944	0.23545	0.24851	0.26093	0.32551	0.34074	-0.0291
																					2019.14	0.12935	0.23531	0.24833	0.26073	0.32529	0.34047	-0.02911
																					2021.07	0.12907	0.23495	0.24794	0.26028	0.3248	0.33993	-0.02911
																					2022.99	0.12864	0.23442	0.24737	0.25964	0.32409	0.33919	-0.02911
																					2024.92	0.12812	0.2338	0.2467	0.2589	0.32326	0.33834	-0.0291
																					2026.85	0.1276	0.2332	0.24605	0.2582	0.32246	0.33752	-0.02908
																					2028.78	0.12718	0.2327	0.24552	0.25762	0.32178	0.33685	-0.02904
																					2030.71	0.12691	0.2324	0.24517	0.25725	0.32133	0.3364	-0.029
																					2032.64	0.12681	0.2323	0.24503	0.2571	0.32111	0.3362	-0.02894
																					2034.57	0.12686	0.23237	0.24506	0.25714	0.3211	0.3362	-0.02889
																					2036.49	0.12699	0.23253	0.24519	0.25727	0.3212	0.3363	-0.02883
																					2038.42	0.1271	0.23267	0.24532	0.25738	0.32129	0.33638	-0.02879
																					2040.35	0.12711	0.2327	0.24534	0.25738	0.32127	0.33634	-0.02876
																					2042.28	0.127	0.23257	0.24521	0.25721	0.32107	0.33612	-0.02876
																					2044.21	0.12676	0.23229	0.24493	0.25688	0.3207	0.33574	-0.02876
																					2046.14	0.12646	0.23192	0.24456	0.25645	0.32022	0.33524	-0.02878
																					2048.07	0.12615	0.23152	0.24416	0.256	0.31972	0.33473	-0.0288
																					2049.99	0.12588	0.23117	0.24379	0.2556	0.31927	0.33427	-0.02881
																					2051.92	0.12568	0.2309	0.24349	0.2553	0.31892	0.33391	-0.0288
																					2053.85	0.12553	0.2307	0.24326	0.2551	0.31866	0.33365	-0.02876
																					2055.78	0.1254	0.23055	0.24308	0.25496	0.31847	0.33346	-0.0287
																					2057.71	0.12525	0.2304	0.2429	0.25484	0.3183	0.33329	-0.02861
																					2059.64	0.12505	0.23022	0.24269	0.25469	0.3181	0.3331	-0.0285
																					2061.57	0.12481	0.23	0.24244	0.25449	0.31786	0.33286	-0.02839
																					2063.49	0.12453	0.22973	0.24215	0.25422	0.31754	0.33254	-0.02829
																					2065.42	0.12423	0.22941	0.2418	0.25388	0.31715	0.33215	-0.0282
																					2067.35	0.12388	0.22903	0.2414	0.25345	0.31668	0.33167	-0.02812
																					2069.28	0.1235	0.2286	0.24094	0.25294	0.31614	0.33111	-0.02806
																					2071.21	0.12303	0.22808	0.2404	0.25234	0.31552	0.33046	-0.02802
																					2073.14	0.12247	0.22747	0.23976	0.25164	0.3148	0.32971	-0.02798
																					2075.06	0.12177	0.22673	0.23899	0.25081	0.31397	0.32885	-0.02794
																					2076.99	0.12094	0.22585	0.23809	0.24986	0.31302	0.32787	-0.02791
																					2078.92	0.11995	0.22482	0.23705	0.24878	0.31194	0.32677	-0.02787
																					2080.85	0.11882	0.22365	0.23587	0.24757	0.31073	0.32553	-0.02782
																					2082.78	0.11757	0.22237	0.23458	0.24625	0.30941	0.32419	-0.02775
																					2084.71	0.11624	0.221	0.23319	0.24486	0.308	0.32276	-0.02767
																					2086.64	0.11487	0.2196	0.23176	0.24342	0.30654	0.32128	-0.02757
																					2088.56	0.11353	0.21822	0.23035	0.24201	0.30509	0.31981	-0.02745
																					2090.49	0.11226	0.21692	0.22899	0.24066	0.30368	0.3184	-0.02732
																					2092.42	0.11108	0.21572	0.22774	0.23941	0.30236	0.31709	-0.02718
																					2094.35	0.11	0.21461	0.22659	0.23825	0.30113	0.31587	-0.02705
																					2096.28	0.10899	0.21358	0.22552	0.23717	0.29999	0.31474	-0.02693
																					2098.21	0.10801	0.21258	0.2245	0.23613	0.2989	0.31365	-0.02682
																					2100.14	0.10702	0.21159	0.2235	0.2351	0.29783	0.31258	-0.02672
																					2102.06	0.10602	0.21059	0.2225	0.23408	0.2968	0.31152	-0.02663
																					2103.99	0.10501	0.2096	0.2215	0.23307	0.29579	0.31048	-0.02655
																					2105.92	0.10403	0.20863	0.22053	0.23209	0.29483	0.30946	-0.02648
																					2107.85	0.1031	0.20771	0.2196	0.23116	0.29392	0.30849	-0.02641
																					2109.78	0.10221	0.20682	0.2187	0.23026	0.29305	0.30756	-0.02634
																					2111.71	0.10135	0.20595	0.21782	0.22937	0.2922	0.30664	-0.02627
																					2113.63	0.10048	0.20506	0.21691	0.22846	0.2913	0.3057	-0.02619
																					2115.56	0.09956	0.20411	0.21596	0.2275	0.29033	0.30471	-0.02609
																					2117.49	0.09857	0.2031	0.21494	0.22648	0.28929	0.30365	-0.02598
																					2119.42	0.09755	0.20206	0.2139	0.22541	0.28819	0.30255	-0.02583
																					2121.35	0.09651	0.20102	0.21286	0.22435	0.28709	0.30145	-0.02567
																					2123.28	0.09552	0.20003	0.21185	0.22333	0.28604	0.30041	-0.02548
																					2125.2	0.09458	0.1991	0.2109	0.22236	0.28504	0.29942	-0.02529
																					2127.13	0.09369	0.19822	0.20999	0.22142	0.2841	0.29849	-0.02509
																					2129.06	0.0928	0.19736	0.20906	0.22049	0.28317	0.29757	-0.02491
																					2130.99	0.09189	0.19645	0.20809	0.21952	0.28221	0.29662	-0.02473
																					2132.92	0.09092	0.19548	0.20706	0.2185	0.28119	0.29561	-0.02456
																					2134.85	0.0899	0.19445	0.20598	0.21744	0.28013	0.29456	-0.02439
																					2136.78	0.08887	0.1934	0.2049	0.21637	0.27904	0.29349	-0.02422
																					2138.7	0.08785	0.19237	0.20384	0.21533	0.27798	0.29244	-0.02405
																					2140.63	0.08688	0.19138	0.20285	0.21435	0.27697	0.29145	-0.02387
																					2142.56	0.08594	0.19044	0.20191	0.21342	0.27601	0.29051	-0.0237
																					2144.49	0.08501	0.1895	0.201	0.2125	0.27507	0.28959	-0.02354
																					2146.42	0.08406	0.18855	0.20006	0.21156	0.27413	0.28866	-0.02338
																					2148.35	0.08306	0.18757	0.19909	0.21058	0.27316	0.2877	-0.02323
																					2150.28	0.08206	0.18658	0.19809	0.20958	0.27218	0.28672	-0.02309
																					2152.2	0.08108	0.18561	0.19711	0.20859	0.27123	0.28576	-0.02295
																					2154.13	0.08018	0.18471	0.19619	0.20765	0.27033	0.28486	-0.0228
																					2156.06	0.07937	0.1839	0.19535	0.20679	0.26952	0.28403	-0.02265
																					2157.99	0.07865	0.18316	0.19457	0.20601	0.26876	0.28326	-0.02248
																					2159.92	0.07798	0.18245	0.19384	0.20525	0.26803	0.28251	-0.02231
																					2161.85	0.07728	0.18172	0.19308	0.20448	0.26727	0.28175	-0.02214
																					2163.78	0.07654	0.18094	0.19229	0.20366	0.26646	0.28093	-0.02197
																					2165.7	0.07574	0.18011	0.19145	0.20281	0.2656	0.28007	-0.02181
																					2167.63	0.07493	0.17928	0.19061	0.20196	0.26475	0.27921	-0.02166
																					2169.56	0.07414	0.17848	0.18981	0.20114	0.26393	0.27839	-0.02153
																					2171.49	0.0734	0.17774	0.18908	0.2004	0.26319	0.27764	-0.02141
																					2173.42	0.07273	0.17707	0.18841	0.19973	0.26251	0.27698	-0.02131
																					2175.35	0.07209	0.17644	0.18779	0.1991	0.26188	0.27636	-0.02121
																					2177.28	0.07145	0.17581	0.18717	0.19848	0.26126	0.27576	-0.02111
																					2179.2	0.07079	0.17515	0.18652	0.19785	0.26062	0.27514	-0.021
																					2181.13	0.07012	0.17449	0.18587	0.19722	0.25998	0.27452	-0.0209
																					2183.06	0.06948	0.17386	0.18525	0.19662	0.25937	0.27394	-0.02078
																					2184.99	0.06891	0.1733	0.18468	0.19608	0.25882	0.27342	-0.02067
																					2186.92	0.06842	0.17282	0.18419	0.19561	0.25835	0.27298	-0.02056
																					2188.85	0.06799	0.17241	0.18376	0.19521	0.25794	0.27261	-0.02045
																					2190.77	0.06758	0.17202	0.18334	0.19481	0.25755	0.27226	-0.02036
																					2192.7	0.06713	0.1716	0.1829	0.19438	0.25713	0.27188	-0.02027
																					2194.63	0.06662	0.17113	0.1824	0.19389	0.25665	0.27146	-0.02019
																					2196.56	0.06606	0.17062	0.18187	0.19336	0.25614	0.27099	-0.02012
																					2198.49	0.06552	0.17013	0.18138	0.19284	0.25565	0.27054	-0.02006
																					2200.42	0.06505	0.16971	0.18097	0.1924	0.25524	0.27016	-0.01999
																					2202.34	0.06468	0.16939	0.18067	0.19207	0.25494	0.26987	-0.01993
																					2204.27	0.06442	0.16917	0.18049	0.19185	0.25474	0.26969	-0.01986
																					2206.2	0.06422	0.169	0.18037	0.19169	0.25461	0.26956	-0.01978
																					2208.13	0.06403	0.16884	0.18025	0.19156	0.2545	0.26945	-0.0197
																					2210.06	0.06385	0.16868	0.18013	0.19144	0.25438	0.26934	-0.01963
																					2211.99	0.06369	0.16853	0.18002	0.19136	0.2543	0.26926	-0.01955
																					2213.92	0.06362	0.16847	0.17999	0.19137	0.25432	0.26928	-0.01948
																					2215.84	0.06373	0.16859	0.18013	0.19156	0.25453	0.26949	-0.01943
																					2217.77	0.06409	0.16894	0.18051	0.19199	0.25498	0.26994	-0.01938
																					2219.7	0.06472	0.16957	0.18117	0.19268	0.25573	0.27067	-0.01935
																					2221.63	0.06562	0.17047	0.18212	0.19365	0.25676	0.27169	-0.01933
																					2223.56	0.06681	0.17167	0.18336	0.19489	0.25808	0.273	-0.01931
																					2225.49	0.06834	0.17321	0.18495	0.19647	0.25973	0.27466	-0.01929
																					2227.42	0.0703	0.17519	0.18698	0.19849	0.26182	0.27676	-0.01926
																					2229.34	0.07286	0.17777	0.18961	0.20112	0.26449	0.27947	-0.01924
																					2231.27	0.07619	0.18112	0.19302	0.20452	0.26793	0.28294	-0.01922
																					2233.2	0.08046	0.1854	0.19734	0.20886	0.27227	0.28733	-0.0192
																					2235.13	0.08576	0.19071	0.20269	0.21424	0.27764	0.29276	-0.01919
																					2237.06	0.09215	0.19711	0.20913	0.22071	0.2841	0.29926	-0.01919
																					2238.99	0.09968	0.20465	0.21669	0.22832	0.2917	0.3069	-0.0192
																					2240.91	0.10839	0.21337	0.22544	0.23711	0.3005	0.31572	-0.01921
																					2242.84	0.11836	0.22335	0.23544	0.24716	0.31055	0.3258	-0.01923
																					2244.77	0.12966	0.23467	0.24678	0.25855	0.32195	0.33721	-0.01923
																					2246.7	0.14233	0.24735	0.25949	0.2713	0.33471	0.34998	-0.01923
																					2248.63	0.1563	0.26134	0.27351	0.28536	0.34877	0.36405	-0.0192
																					2250.56	0.17139	0.27644	0.28863	0.30053	0.36393	0.37922	-0.01916
																					2252.49	0.18726	0.29231	0.30455	0.31649	0.37988	0.39517	-0.0191
																					2254.41	0.20352	0.30857	0.32086	0.33284	0.39621	0.4115	-0.01903
																					2256.34	0.21979	0.32483	0.33717	0.34921	0.41254	0.42783	-0.01896
																					2258.27	0.23571	0.34075	0.35316	0.36524	0.42853	0.44383	-0.0189
																					2260.2	0.25104	0.35608	0.36856	0.38069	0.44392	0.45924	-0.01886
																					2262.13	0.26557	0.37059	0.38315	0.39532	0.45849	0.47383	-0.01884
																					2264.06	0.27901	0.38402	0.39667	0.40888	0.472	0.48737	-0.01885
																					2265.99	0.29103	0.39603	0.40879	0.42103	0.4841	0.49951	-0.01888
																					2267.91	0.30124	0.40624	0.41911	0.43138	0.49446	0.5099	-0.01894
																					2269.84	0.30939	0.41441	0.42741	0.43972	0.50283	0.5183	-0.019
																					2271.77	0.31561	0.42069	0.43383	0.44618	0.50937	0.52488	-0.01906
																					2273.7	0.32063	0.42582	0.43912	0.45153	0.51483	0.53037	-0.01911
																					2275.63	0.32589	0.43123	0.44469	0.45718	0.52061	0.5362	-0.01914
																					2277.56	0.33335	0.43888	0.45252	0.46508	0.52866	0.54431	-0.01916
																					2279.49	0.34524	0.45099	0.46482	0.47746	0.54119	0.5569	-0.01916
																					2281.41	0.36376	0.46974	0.48378	0.49651	0.56037	0.57618	-0.01913
																					2283.34	0.39083	0.49704	0.51134	0.52415	0.58814	0.60405	-0.01907
																					2285.27	0.42794	0.53436	0.54901	0.56189	0.62602	0.64204	-0.01897
																					2287.2	0.4761	0.5827	0.59779	0.61077	0.67504	0.69117	-0.01883
																					2289.13	0.53569	0.64245	0.65813	0.67124	0.73566	0.75193	-0.01865
																					2291.06	0.60644	0.71334	0.7298	0.74308	0.80768	0.82413	-0.01843
																					2292.99	0.68731	0.79432	0.8118	0.82535	0.89015	0.90686	-0.01815
																					2294.91	0.77648	0.88359	0.90239	0.91633	0.98137	0.99848	-0.01783
																					2296.84	0.87153	0.97878	0.99922	1.01368	1.07903	1.09678	-0.01746
																					2298.77	0.9698	1.07727	1.09968	1.11483	1.1806	1.19932	-0.01704
																					2300.7	1.0689	1.17675	1.20148	1.21745	1.28384	1.30391	-0.01655
																					2302.63	1.16718	1.27566	1.30304	1.31996	1.38727	1.40908	-0.01599
																					2304.56	1.26373	1.37315	1.40356	1.42155	1.49023	1.51408	-0.01538
																					2306.48	1.35783	1.46854	1.50246	1.52171	1.59229	1.61831	-0.0147
																					2308.41	1.44796	1.56024	1.59837	1.61918	1.69226	1.72032	-0.01396
																					2310.34	1.531	1.64497	1.68816	1.71103	1.78708	1.81677	-0.01317
																					2312.27	1.60222	1.71769	1.76683	1.79245	1.87154	1.90226	-0.01232
																					2314.2	1.65679	1.77326	1.82899	1.858	1.93955	1.97079	-0.01142
																					2316.13	1.69229	1.80915	1.87153	1.90431	1.98704	2.01882	-0.01046
																					2318.05	1.71036	1.82714	1.89573	1.9321	2.01455	2.04763	-0.00946
																					2319.98	1.71591	1.83246	1.90652	1.94585	2.02691	2.06259	-0.00842
																					2321.91	1.71459	1.83098	1.90979	1.95117	2.03043	2.0701	-0.00739
																					2323.84	1.71058	1.82694	1.90984	1.95225	2.02998	2.07462	-0.00638
																					2325.77	1.70586	1.82217	1.90853	1.95096	2.02791	2.07773	-0.00545
																					2327.7	1.70058	1.8166	1.90583	1.94738	2.02453	2.07866	-0.00461
																					2329.63	1.69425	1.8096	1.90114	1.94122	2.01943	2.07598	-0.00388
																					2331.55	1.68687	1.80116	1.89461	1.9331	2.01287	2.06929	-0.00327
																					2333.48	1.67956	1.79254	1.88777	1.92503	2.00637	2.06017	-0.00281
																					2335.41	1.6743	1.78594	1.88309	1.91984	2.00231	2.05172	-0.00254
																					2337.34	1.67295	1.78348	1.88276	1.91987	2.00279	2.04714	-0.00247
																					2339.27	1.67616	1.78595	1.8875	1.92571	2.00841	2.04813	-0.00261
																					2341.2	1.68279	1.79227	1.89594	1.93568	2.01772	2.0541	-0.0029
																					2343.13	1.69024	1.79984	1.90514	1.94639	2.02766	2.06251	-0.00324
																					2345.05	1.69556	1.80569	1.91185	1.95423	2.03499	2.07014	-0.00352
																					2346.98	1.69675	1.80777	1.91405	1.95702	2.03774	2.07471	-0.0036
																					2348.91	1.69343	1.80561	1.9116	1.95482	2.03595	2.07577	-0.00341
																					2350.84	1.68674	1.80033	1.90611	1.94968	2.03144	2.0747	-0.00288
																					2352.77	1.6786	1.79374	1.89978	1.94439	2.02654	2.07364	-0.00202
																					2354.7	1.67065	1.78736	1.89422	1.94104	2.02279	2.07414	-0.00088479
																					2356.62	1.66386	1.78194	1.8898	1.94029	2.02024	2.07625	0.0003416
																					2358.55	1.65892	1.77787	1.8864	1.94183	2.0182	2.07916	0.00138
																					2360.48	1.65745	1.77657	1.88517	1.94618	2.01745	2.08331	0.00188
																					2362.41	1.66189	1.78055	1.88891	1.95532	2.02083	2.09118	0.00158
																					2364.34	1.67144	1.78928	1.89695	1.96731	2.02758	2.10113	0.00038886
																					2366.27	1.67314	1.79005	1.89389	1.96377	2.02073	2.09329	-0.00153
																					2368.2	1.63629	1.75213	1.8434	1.90417	1.96117	2.02423	-0.00391
																					2370.12	1.53112	1.64557	1.71522	1.76009	1.81985	1.8672	-0.00647
																					2372.05	1.36439	1.47729	1.52573	1.55645	1.61903	1.65296	-0.009
																					2373.98	1.17195	1.28348	1.31747	1.3395	1.4037	1.42959	-0.01137
																					2375.91	0.98357	1.09404	1.11964	1.13701	1.20196	1.22356	-0.01352
																					2377.84	0.81296	0.92261	0.94349	0.95841	1.02364	1.04294	-0.01541
																					2379.77	0.6639	0.77292	0.79107	0.80464	0.86994	0.88794	-0.01703
																					2381.7	0.53609	0.64462	0.66112	0.67389	0.73919	0.75639	-0.01838
																					2383.62	0.42798	0.5361	0.55155	0.56382	0.62908	0.64576	-0.01949
																					2385.55	0.33781	0.44559	0.46035	0.47227	0.5375	0.5538	-0.02036
																					2387.48	0.26399	0.37148	0.38574	0.39742	0.46261	0.47864	-0.02103
																					2389.41	0.20502	0.31227	0.32618	0.33768	0.40282	0.41865	-0.02153
																					2391.34	0.15945	0.26651	0.28014	0.29151	0.35662	0.37229	-0.02188
																					2393.27	0.12568	0.23258	0.24601	0.25727	0.32236	0.33792	-0.02212
																					2395.2	0.1019	0.20869	0.22196	0.23315	0.29821	0.31369	-0.02227
																					2397.12	0.08613	0.19284	0.20599	0.21712	0.28218	0.2976	-0.02237
																					2399.05	0.0763	0.18297	0.19603	0.20712	0.27217	0.28755	-0.02243
																					2400.98	0.07048	0.17714	0.19014	0.2012	0.26625	0.2816	-0.02248
																					2402.91	0.06709	0.17376	0.18672	0.19776	0.26281	0.27814	-0.02253
																					2404.84	0.06501	0.1717	0.18464	0.19566	0.26072	0.27602	-0.02257
																					2406.77	0.06358	0.1703	0.18323	0.19422	0.2593	0.27457	-0.02261
																					2408.7	0.06249	0.16924	0.18218	0.19313	0.25822	0.27347	-0.02265
																					2410.62	0.06161	0.16839	0.18133	0.19225	0.25735	0.27258	-0.02268
																					2412.55	0.06086	0.16767	0.18061	0.1915	0.25661	0.27183	-0.02271
																					2414.48	0.06015	0.16699	0.17994	0.19079	0.25591	0.27112	-0.02272
																					2416.41	0.05941	0.16627	0.17924	0.19006	0.25517	0.27038	-0.02272
																					2418.34	0.05861	0.1655	0.17847	0.18927	0.25437	0.26959	-0.02271
																					2420.27	0.05779	0.1647	0.17767	0.18845	0.25354	0.26876	-0.02269
																					2422.19	0.05702	0.16394	0.17691	0.18767	0.25275	0.26798	-0.02268
																					2424.12	0.05635	0.16329	0.17625	0.187	0.25206	0.26731	-0.02266
																					2426.05	0.05581	0.16275	0.17569	0.18645	0.2515	0.26676	-0.02266
																					2427.98	0.05535	0.16229	0.1752	0.18597	0.25102	0.26629	-0.02267
																					2429.91	0.05488	0.16182	0.1747	0.18549	0.25054	0.26581	-0.0227
																					2431.84	0.05433	0.16129	0.17413	0.18494	0.25	0.26525	-0.02273
																					2433.76	0.05372	0.16067	0.17348	0.18431	0.24938	0.26462	-0.02277
																					2435.69	0.05308	0.16004	0.17282	0.18366	0.24875	0.26397	-0.02281
																					2437.62	0.05252	0.15947	0.17224	0.18306	0.24818	0.26339	-0.02285
																					2439.55	0.0521	0.15904	0.17182	0.18261	0.24774	0.26294	-0.02288
																					2441.48	0.05184	0.15876	0.17157	0.18231	0.24746	0.26264	-0.02291
																					2443.41	0.0517	0.15859	0.17143	0.18213	0.24727	0.26245	-0.02294
																					2445.34	0.0516	0.15846	0.17134	0.18198	0.24712	0.26229	-0.02298
																					2447.26	0.05147	0.15829	0.17122	0.18181	0.24692	0.26207	-0.02302
																					2449.19	0.05129	0.15809	0.17103	0.18159	0.24667	0.2618	-0.02307
																					2451.12	0.0511	0.15787	0.17082	0.18136	0.24641	0.2615	-0.02313
																					2453.05	0.05094	0.15772	0.17064	0.18117	0.24619	0.26124	-0.02318
																					2454.98	0.05087	0.15766	0.17054	0.18108	0.24608	0.26108	-0.02323
																					2456.91	0.05089	0.1577	0.17054	0.18108	0.24607	0.26104	-0.02327
																					2458.84	0.05096	0.1578	0.17059	0.18113	0.24612	0.26106	-0.02331
																					2460.76	0.051	0.15787	0.17063	0.18115	0.24615	0.26108	-0.02335
																					2462.69	0.05096	0.15785	0.1706	0.18111	0.24611	0.26103	-0.02339
																					2464.62	0.05085	0.15775	0.17051	0.18098	0.24599	0.26091	-0.02344
																					2466.55	0.05069	0.15759	0.17038	0.18081	0.24582	0.26075	-0.02349
																					2468.48	0.05056	0.15745	0.17028	0.18066	0.24567	0.2606	-0.02355
																					2470.41	0.05051	0.15737	0.17024	0.18058	0.24558	0.26051	-0.02359
																					2472.34	0.05055	0.15737	0.17028	0.18058	0.24557	0.26049	-0.02363
																					2474.26	0.05063	0.15741	0.17035	0.18062	0.2456	0.26051	-0.02365
																					2476.19	0.05071	0.15744	0.17039	0.18065	0.24562	0.26052	-0.02367
																					2478.12	0.05071	0.1574	0.17036	0.18061	0.24556	0.26046	-0.02369
																					2480.05	0.05062	0.15728	0.17023	0.18049	0.24542	0.26033	-0.02372
																					2481.98	0.05048	0.15713	0.17004	0.18032	0.24523	0.26015	-0.02376
																					2483.91	0.05033	0.15697	0.16984	0.18014	0.24504	0.25997	-0.02383
																					2485.83	0.05022	0.15688	0.1697	0.18001	0.2449	0.25984	-0.02392
																					2487.76	0.05016	0.15684	0.16962	0.17994	0.24482	0.25977	-0.02401
																					2489.69	0.05013	0.15683	0.16959	0.1799	0.24477	0.25972	-0.02412
																					2491.62	0.05009	0.15681	0.16956	0.17986	0.2447	0.25965	-0.02422
																					2493.55	0.05001	0.15675	0.16949	0.17977	0.24459	0.25953	-0.02432
																					2495.48	0.04989	0.15663	0.16938	0.17962	0.24442	0.25935	-0.0244
																					2497.41	0.04975	0.15649	0.16925	0.17945	0.24424	0.25914	-0.02447
																					2499.33	0.04965	0.15637	0.16915	0.17929	0.24408	0.25896	-0.02453
																					2501.26	0.0496	0.15631	0.1691	0.17918	0.24397	0.25884	-0.02458
																					2503.19	0.04963	0.15632	0.16911	0.17913	0.24393	0.25879	-0.02463
																					2505.12	0.04969	0.15636	0.16914	0.17911	0.24392	0.25876	-0.02468
																					2507.05	0.04974	0.15638	0.16915	0.17907	0.2439	0.25872	-0.02473
																					2508.98	0.04974	0.15635	0.1691	0.179	0.24381	0.25863	-0.02479
																					2510.91	0.04969	0.15626	0.16899	0.17887	0.24367	0.25847	-0.02485
																					2512.83	0.04961	0.15614	0.16885	0.17873	0.24349	0.25828	-0.02491
																					2514.76	0.04954	0.15603	0.16871	0.17861	0.24333	0.2581	-0.02497
																					2516.69	0.04951	0.15596	0.16862	0.17853	0.24322	0.25796	-0.02503
																					2518.62	0.04954	0.15594	0.16857	0.1785	0.24316	0.25787	-0.02508
																					2520.55	0.04959	0.15595	0.16853	0.17848	0.24313	0.2578	-0.02513
																					2522.48	0.04962	0.15594	0.16848	0.17843	0.2431	0.25772	-0.02518
																					2524.41	0.0496	0.15589	0.16838	0.17834	0.24302	0.2576	-0.02523
																					2526.33	0.04953	0.15578	0.16824	0.17818	0.24289	0.25742	-0.02529
																					2528.26	0.04942	0.15564	0.16808	0.17801	0.24275	0.25723	-0.02536
																					2530.19	0.04932	0.15553	0.16795	0.17787	0.24262	0.25705	-0.02544
																					2532.12	0.04925	0.15546	0.16788	0.17778	0.24256	0.25693	-0.02552
																					2534.05	0.04923	0.15545	0.16788	0.17776	0.24255	0.25686	-0.02559
																					2535.98	0.04924	0.15549	0.16792	0.17778	0.24258	0.25684	-0.02564
																					2537.9	0.04924	0.15552	0.16796	0.17781	0.2426	0.25682	-0.02569
																					2539.83	0.04923	0.15554	0.16797	0.17779	0.24259	0.25677	-0.02573
																					2541.76	0.0492	0.15552	0.16795	0.17774	0.24254	0.25669	-0.02576
																					2543.69	0.04916	0.15549	0.16792	0.17765	0.24245	0.2566	-0.02581
																					2545.62	0.04915	0.15548	0.1679	0.17757	0.24237	0.25653	-0.02586
																					2547.55	0.04919	0.15552	0.16791	0.17752	0.24232	0.2565	-0.02592
																					2549.47	0.04928	0.15559	0.16797	0.1775	0.24231	0.25651	-0.02598
																					2551.4	0.04939	0.1557	0.16805	0.17751	0.24232	0.25655	-0.02604
																					2553.33	0.0495	0.1558	0.16812	0.17752	0.24234	0.25658	-0.02609
																					2555.26	0.04957	0.15587	0.16817	0.17752	0.24233	0.25658	-0.02613
																					2557.19	0.04962	0.15592	0.16819	0.1775	0.24231	0.25655	-0.02616
																					2559.12	0.04966	0.15594	0.16819	0.17748	0.2423	0.2565	-0.0262
																					2561.05	0.04971	0.15598	0.16821	0.17747	0.24231	0.25647	-0.02624
																					2562.97	0.0498	0.15603	0.16826	0.17751	0.24236	0.25648	-0.02629
																					2564.9	0.04992	0.15611	0.16834	0.17757	0.24244	0.25651	-0.02636
																					2566.83	0.05004	0.1562	0.16843	0.17763	0.24253	0.25656	-0.02644
																					2568.76	0.05014	0.15626	0.16851	0.17767	0.2426	0.2566	-0.02652
																					2570.69	0.05021	0.1563	0.16855	0.17768	0.24262	0.25661	-0.02659
																					2572.62	0.05024	0.15632	0.16857	0.17768	0.24261	0.2566	-0.02665
																					2574.55	0.05028	0.15635	0.16859	0.17767	0.24259	0.2566	-0.0267
																					2576.47	0.05033	0.15641	0.16864	0.17771	0.24259	0.25662	-0.02675
																					2578.4	0.05043	0.15652	0.16874	0.1778	0.24263	0.25669	-0.02679
																					2580.33	0.05056	0.15668	0.16888	0.17793	0.24273	0.25678	-0.02685
																					2582.26	0.05069	0.15685	0.16903	0.17807	0.24284	0.25688	-0.02692
																					2584.19	0.05081	0.15699	0.16917	0.1782	0.24293	0.25694	-0.02701
																					2586.12	0.05089	0.1571	0.16928	0.1783	0.243	0.25697	-0.02711
																					2588.05	0.05094	0.15717	0.16937	0.17836	0.24303	0.25695	-0.02722
																					2589.97	0.05099	0.15722	0.16945	0.1784	0.24306	0.25693	-0.02733
																					2591.9	0.05107	0.1573	0.16955	0.17847	0.24311	0.25695	-0.02743
																					2593.83	0.05121	0.15742	0.1697	0.17858	0.24321	0.25703	-0.02752
																					2595.76	0.05141	0.15759	0.16988	0.17872	0.24336	0.25717	-0.0276
																					2597.69	0.05163	0.15779	0.17006	0.17888	0.24354	0.25735	-0.02768
																					2599.62	0.05185	0.15799	0.17023	0.17904	0.24371	0.25753	-0.02774
																					2601.54	0.05204	0.15817	0.17037	0.17917	0.24387	0.25769	-0.0278
																					2603.47	0.0522	0.15833	0.17047	0.17929	0.244	0.25783	-0.02786
																					2605.4	0.05236	0.15848	0.17057	0.17941	0.24412	0.25796	-0.02792
																					2607.33	0.05253	0.15866	0.17069	0.17957	0.24426	0.25812	-0.028
																					2609.26	0.05274	0.15887	0.17086	0.17977	0.24443	0.2583	-0.02807
																					2611.19	0.05297	0.15911	0.17106	0.18001	0.24464	0.25853	-0.02816
																					2613.11	0.05322	0.15936	0.17128	0.18027	0.24486	0.25877	-0.02824
																					2615.04	0.05345	0.15959	0.1715	0.1805	0.24507	0.259	-0.02831
																					2616.97	0.05366	0.15979	0.17169	0.1807	0.24527	0.2592	-0.02837
																					2618.9	0.05384	0.15997	0.17188	0.18087	0.24545	0.25939	-0.02842
																					2620.83	0.05403	0.16014	0.17207	0.18104	0.24563	0.25957	-0.02846
																					2622.76	0.05423	0.16033	0.17229	0.18123	0.24584	0.25977	-0.0285
																					2624.69	0.05447	0.16056	0.17256	0.18145	0.24609	0.26	-0.02853
																					2626.61	0.05473	0.16081	0.17285	0.1817	0.24637	0.26026	-0.02857
																					2628.54	0.05499	0.16108	0.17314	0.18196	0.24666	0.26053	-0.02862
																					2630.47	0.05522	0.16133	0.1734	0.18221	0.24691	0.26078	-0.02868
																					2632.4	0.05542	0.16155	0.17362	0.18242	0.24713	0.26099	-0.02875
																					2634.33	0.05558	0.16173	0.17379	0.1826	0.24731	0.26117	-0.02883
																					2636.26	0.05574	0.16191	0.17396	0.18278	0.24747	0.26133	-0.02891
																					2638.19	0.05592	0.16211	0.17414	0.18298	0.24764	0.26152	-0.02898
																					2640.11	0.05615	0.16233	0.17435	0.18321	0.24785	0.26173	-0.02906
																					2642.04	0.0564	0.16257	0.17459	0.18347	0.24808	0.26198	-0.02914
																					2643.97	0.05667	0.16282	0.17484	0.18374	0.24834	0.26224	-0.02922
																					2645.9	0.05692	0.16305	0.17508	0.18399	0.24858	0.26249	-0.02929
																					2647.83	0.05715	0.16325	0.1753	0.1842	0.24882	0.26272	-0.02936
																					2649.76	0.05736	0.16343	0.17551	0.18439	0.24905	0.26294	-0.02941
																					2651.69	0.05757	0.16362	0.17572	0.18458	0.2493	0.26317	-0.02946
																					2653.61	0.0578	0.16384	0.17596	0.18481	0.24958	0.26343	-0.02949
																					2655.54	0.05807	0.1641	0.17624	0.18509	0.24989	0.26373	-0.02952
																					2657.47	0.05837	0.16439	0.17655	0.1854	0.25023	0.26406	-0.02954
																					2659.4	0.05867	0.16468	0.17686	0.18573	0.25055	0.26439	-0.02957
																					2661.33	0.05893	0.16495	0.17713	0.18603	0.25084	0.26468	-0.0296
																					2663.26	0.05915	0.16517	0.17736	0.1863	0.25108	0.26492	-0.02964
																					2665.18	0.05933	0.16536	0.17754	0.18652	0.25128	0.26512	-0.02969
																					2667.11	0.05949	0.16553	0.17769	0.18672	0.25146	0.26531	-0.02974
																					2669.04	0.05967	0.16571	0.17786	0.18693	0.25166	0.26551	-0.02979
																					2670.97	0.05987	0.16592	0.17805	0.18716	0.2519	0.26575	-0.02984
																					2672.9	0.0601	0.16615	0.17827	0.18742	0.25218	0.26602	-0.02989
																					2674.83	0.06033	0.16639	0.17849	0.18768	0.25246	0.2663	-0.02994
																					2676.76	0.06054	0.1666	0.1787	0.18792	0.25272	0.26657	-0.02999
																					2678.68	0.06071	0.16677	0.17888	0.18814	0.25295	0.26681	-0.03004
																					2680.61	0.06086	0.16691	0.17904	0.18834	0.25315	0.26703	-0.03009
																					2682.54	0.061	0.16704	0.1792	0.18854	0.25333	0.26723	-0.03014
																					2684.47	0.06115	0.16719	0.1794	0.18877	0.25353	0.26746	-0.03017
																					2686.4	0.06135	0.16737	0.17963	0.18902	0.25376	0.26771	-0.03019
																					2688.33	0.06157	0.16758	0.17989	0.1893	0.25402	0.26799	-0.03019
																					2690.26	0.06179	0.16779	0.18015	0.18957	0.25429	0.26828	-0.03019
																					2692.18	0.06199	0.16798	0.18038	0.18981	0.25453	0.26854	-0.03019
																					2694.11	0.06215	0.16813	0.18056	0.19001	0.25473	0.26877	-0.0302
																					2696.04	0.06226	0.16826	0.1807	0.19016	0.2549	0.26897	-0.03022
																					2697.97	0.06237	0.16838	0.18082	0.19031	0.25505	0.26916	-0.03025
																					2699.9	0.06248	0.16853	0.18096	0.19047	0.25522	0.26936	-0.03029
																					2701.83	0.06262	0.16872	0.18112	0.19067	0.25542	0.2696	-0.03033
																					2703.76	0.0628	0.16896	0.1813	0.1909	0.25565	0.26988	-0.03035
																					2705.68	0.063	0.16921	0.1815	0.19115	0.2559	0.27016	-0.03036
																					2707.61	0.06319	0.16945	0.18168	0.19139	0.25614	0.27043	-0.03036
																					2709.54	0.06336	0.16965	0.18183	0.1916	0.25636	0.27067	-0.03035
																					2711.47	0.06351	0.1698	0.18196	0.19178	0.25654	0.27087	-0.03033
																					2713.4	0.06367	0.16993	0.18209	0.19196	0.25672	0.27106	-0.03033
																					2715.33	0.06384	0.17005	0.18224	0.19214	0.2569	0.27124	-0.03033
																					2717.25	0.06404	0.17018	0.18242	0.19234	0.25709	0.27144	-0.03035
																					2719.18	0.06425	0.17031	0.18262	0.19255	0.25728	0.27164	-0.03038
																					2721.11	0.06444	0.17044	0.18281	0.19274	0.25746	0.27183	-0.03042
																					2723.04	0.0646	0.17054	0.18296	0.19289	0.25761	0.27198	-0.03047
																					2724.97	0.06471	0.17061	0.18306	0.193	0.25773	0.27209	-0.03052
																					2726.9	0.06478	0.17066	0.18312	0.19307	0.25782	0.27218	-0.03057
																					2728.82	0.06484	0.17071	0.18316	0.19314	0.25792	0.27226	-0.03062
																					2730.75	0.06492	0.17079	0.18321	0.19323	0.25805	0.27237	-0.03066
																					2732.68	0.06503	0.1709	0.1833	0.19337	0.25821	0.27253	-0.0307
																					2734.61	0.06516	0.17104	0.18341	0.19354	0.25838	0.27272	-0.03072
																					2736.54	0.0653	0.17118	0.18353	0.19372	0.25855	0.27292	-0.03074
																					2738.47	0.06541	0.17129	0.18363	0.19387	0.25869	0.27311	-0.03074
																					2740.4	0.0655	0.17137	0.18371	0.19398	0.25877	0.27326	-0.03073
																					2742.32	0.06556	0.17142	0.18377	0.19405	0.25881	0.27338	-0.03072
																					2744.25	0.06561	0.17146	0.18383	0.19412	0.25883	0.27348	-0.03069
																					2746.18	0.06569	0.17153	0.18392	0.19421	0.25888	0.27361	-0.03067
																					2748.11	0.0658	0.17163	0.18405	0.19433	0.25897	0.27375	-0.03064
																					2750.04	0.06594	0.17176	0.18421	0.19448	0.25909	0.27392	-0.03061
																					2751.97	0.06607	0.17189	0.18437	0.19464	0.25923	0.27409	-0.03058
																					2753.9	0.06616	0.172	0.18451	0.19477	0.25935	0.27422	-0.03056
																					2755.82	0.06621	0.17206	0.18459	0.19485	0.25943	0.2743	-0.03055
																					2757.75	0.0662	0.17208	0.18463	0.19489	0.25948	0.27433	-0.03057
																					2759.68	0.06618	0.17208	0.18463	0.19491	0.25951	0.27432	-0.03061
																					2761.61	0.06615	0.17209	0.18463	0.19495	0.25955	0.27431	-0.03066
																					2763.54	0.06615	0.17212	0.18463	0.19501	0.25961	0.27432	-0.03073
																					2765.47	0.06617	0.17218	0.18465	0.1951	0.25969	0.27434	-0.03079
																					2767.4	0.06619	0.17223	0.18466	0.1952	0.25976	0.27436	-0.03084
																					2769.32	0.06621	0.17227	0.18466	0.19528	0.25981	0.27437	-0.03087
																					2771.25	0.06622	0.17226	0.18464	0.19532	0.25981	0.27437	-0.03089
																					2773.18	0.06621	0.17223	0.1846	0.19534	0.2598	0.27435	-0.0309
																					2775.11	0.06623	0.17218	0.18458	0.19534	0.25977	0.27433	-0.0309
																					2777.04	0.06628	0.17214	0.18459	0.19536	0.25976	0.27433	-0.03089
																					2778.97	0.06637	0.17212	0.18463	0.19539	0.25978	0.27436	-0.03087
																					2780.89	0.06649	0.17213	0.18469	0.19545	0.25982	0.2744	-0.03084
																					2782.82	0.06661	0.17213	0.18475	0.1955	0.25984	0.27443	-0.03081
																					2784.75	0.06671	0.17212	0.18476	0.19552	0.25983	0.27443	-0.03078
																					2786.68	0.06676	0.17208	0.18473	0.19552	0.25978	0.27439	-0.03074
																					2788.61	0.06677	0.17203	0.18467	0.19549	0.25969	0.27431	-0.0307
																					2790.54	0.06676	0.17199	0.18459	0.19546	0.2596	0.27422	-0.03068
																					2792.47	0.06675	0.17199	0.18453	0.19545	0.25953	0.27414	-0.03066
																					2794.39	0.06675	0.17203	0.1845	0.19546	0.25948	0.27408	-0.03066
																					2796.32	0.06674	0.17209	0.1845	0.19549	0.25946	0.27404	-0.03066
																					2798.25	0.06672	0.17215	0.1845	0.19551	0.25944	0.27399	-0.03067
																					2800.18	0.06667	0.17218	0.18448	0.19549	0.2594	0.27391	-0.03068
																					2802.11	0.06659	0.17216	0.18442	0.19541	0.25931	0.2738	-0.03068
																					2804.04	0.06651	0.1721	0.18433	0.1953	0.25921	0.27368	-0.03069
																					2805.97	0.06644	0.17202	0.18424	0.19518	0.25909	0.27356	-0.0307
																					2807.89	0.06642	0.17196	0.18415	0.19508	0.259	0.27347	-0.03073
																					2809.82	0.06645	0.17192	0.18408	0.19502	0.25893	0.2734	-0.03077
																					2811.75	0.0665	0.17189	0.18401	0.19498	0.25886	0.27332	-0.03082
																					2813.68	0.06654	0.17186	0.18391	0.19494	0.25878	0.27322	-0.03089
																					2815.61	0.06655	0.1718	0.18377	0.19488	0.25865	0.27306	-0.03096
																					2817.54	0.0665	0.17169	0.18359	0.19478	0.25847	0.27283	-0.03104
																					2819.47	0.06641	0.17154	0.18338	0.19464	0.25826	0.27256	-0.03111
																					2821.39	0.06631	0.17138	0.18318	0.19449	0.25803	0.27227	-0.03119
																					2823.32	0.06623	0.17123	0.18303	0.19435	0.25783	0.272	-0.03127
																					2825.25	0.06619	0.17111	0.18293	0.19423	0.25765	0.27176	-0.03135
																					2827.18	0.06615	0.17099	0.18286	0.19412	0.25748	0.27155	-0.03143
																					2829.11	0.0661	0.17087	0.18279	0.19399	0.25729	0.27133	-0.0315
																					2831.04	0.06601	0.17072	0.18268	0.19381	0.25704	0.27108	-0.03157
																					2832.96	0.06586	0.17053	0.18251	0.19358	0.25673	0.27078	-0.03163
																					2834.89	0.06567	0.17031	0.18228	0.19331	0.25637	0.27044	-0.03167
																					2836.82	0.06546	0.17008	0.18201	0.19302	0.25599	0.27008	-0.03168
																					2838.75	0.06527	0.16986	0.18172	0.19274	0.25561	0.26972	-0.03168
																					2840.68	0.06509	0.16964	0.18143	0.19248	0.25524	0.26935	-0.03168
																					2842.61	0.06491	0.1694	0.18111	0.1922	0.25485	0.26897	-0.03168
																					2844.53	0.0647	0.16912	0.18076	0.19189	0.25442	0.26854	-0.03169
																					2846.46	0.06443	0.16878	0.18036	0.19152	0.25394	0.26805	-0.03172
																					2848.39	0.06412	0.16838	0.17992	0.1911	0.25341	0.26751	-0.03178
																					2850.32	0.06382	0.168	0.1795	0.19068	0.25288	0.26698	-0.03187
																					2852.25	0.06358	0.16768	0.17917	0.19032	0.25244	0.26652	-0.03198
																					2854.18	0.06347	0.1675	0.17899	0.19008	0.25215	0.26619	-0.0321
																					2856.11	0.06351	0.16749	0.17897	0.19	0.25204	0.26602	-0.03222
																					2858.03	0.06369	0.16761	0.17908	0.19005	0.25208	0.26598	-0.03233
																					2859.96	0.06392	0.1678	0.17924	0.19016	0.25221	0.266	-0.03242
																					2861.89	0.06414	0.16799	0.17938	0.19027	0.25235	0.26603	-0.03249
																					2863.82	0.0643	0.16814	0.17945	0.19033	0.25243	0.26601	-0.03257
																					2865.75	0.0644	0.16822	0.17945	0.19034	0.25245	0.26593	-0.03264
																					2867.68	0.06445	0.16826	0.17941	0.19033	0.2524	0.2658	-0.03271
																					2869.61	0.06449	0.16829	0.17936	0.19031	0.25233	0.26567	-0.0328
																					2871.53	0.06453	0.16833	0.17934	0.19031	0.25223	0.26554	-0.03289
																					2873.46	0.06458	0.16836	0.17934	0.19031	0.25211	0.2654	-0.03299
																					2875.39	0.06461	0.16838	0.17934	0.1903	0.25195	0.26524	-0.03307
																					2877.32	0.06461	0.16835	0.17931	0.19023	0.25174	0.26504	-0.03315
																					2879.25	0.06457	0.16827	0.17925	0.19011	0.25147	0.26478	-0.03322
																					2881.18	0.06451	0.16815	0.17915	0.18994	0.25117	0.26449	-0.03326
																					2883.11	0.06446	0.16802	0.17905	0.18976	0.25089	0.2642	-0.0333
																					2885.03	0.06444	0.16792	0.17897	0.18959	0.25065	0.26394	-0.03333
																					2886.96	0.06446	0.16785	0.17892	0.18944	0.25045	0.2637	-0.03337
																					2888.89	0.06448	0.16779	0.17886	0.1893	0.25028	0.26348	-0.03342
																					2890.82	0.06448	0.16771	0.17875	0.18913	0.25007	0.26323	-0.0335
																					2892.75	0.0644	0.16758	0.17857	0.1889	0.24981	0.26292	-0.03361
																					2894.68	0.06425	0.16738	0.1783	0.1886	0.24946	0.26255	-0.03374
																					2896.61	0.06405	0.16714	0.17797	0.18825	0.24905	0.26213	-0.03391
																					2898.53	0.06383	0.16689	0.17761	0.1879	0.24863	0.2617	-0.03408
																					2900.46	0.06364	0.16667	0.17728	0.18757	0.24823	0.2613	-0.03426
																					2902.39	0.0635	0.16648	0.17699	0.18729	0.24788	0.26093	-0.03444
																					2904.32	0.06337	0.1663	0.17674	0.18703	0.24756	0.26058	-0.0346
																					2906.25	0.06323	0.16609	0.17649	0.18676	0.24723	0.26019	-0.03473
																					2908.18	0.06302	0.16582	0.17619	0.18643	0.24685	0.25974	-0.03485
																					2910.1	0.06274	0.16545	0.17583	0.18602	0.2464	0.25921	-0.03494
																					2912.03	0.06241	0.16502	0.1754	0.18556	0.2459	0.25862	-0.03502
																					2913.96	0.06208	0.16457	0.17495	0.1851	0.24537	0.25802	-0.03509
																					2915.89	0.0618	0.16416	0.17451	0.18469	0.24488	0.25747	-0.03516
																					2917.82	0.0616	0.16381	0.17412	0.18435	0.24446	0.25699	-0.03524
																					2919.75	0.06146	0.16354	0.17376	0.18409	0.24409	0.25659	-0.03532
																					2921.68	0.06137	0.16333	0.17343	0.18386	0.24377	0.25626	-0.03543
																					2923.6	0.06127	0.16317	0.17312	0.18365	0.24347	0.25597	-0.03557
																					2925.53	0.06118	0.16307	0.17286	0.18346	0.2432	0.25573	-0.03574
																					2927.46	0.06113	0.16304	0.1727	0.18332	0.24301	0.25559	-0.03593
																					2929.39	0.06118	0.16315	0.1727	0.18329	0.24294	0.2556	-0.03613
																					2931.32	0.06135	0.16339	0.17287	0.18341	0.24303	0.25575	-0.03633
																					2933.25	0.06164	0.16375	0.1732	0.18367	0.24325	0.25603	-0.03651
																					2935.18	0.06197	0.16415	0.17358	0.18401	0.24355	0.25634	-0.03666
																					2937.1	0.06228	0.1645	0.17393	0.18434	0.24383	0.25661	-0.03679
																					2939.03	0.06248	0.16474	0.17416	0.18458	0.24402	0.25674	-0.0369
																					2940.96	0.06255	0.16484	0.17423	0.1847	0.24411	0.25674	-0.03702
																					2942.89	0.06251	0.16483	0.17418	0.1847	0.2441	0.25662	-0.03716
																					2944.82	0.06241	0.16476	0.17407	0.18462	0.24405	0.25645	-0.03731
																					2946.75	0.06232	0.16469	0.17395	0.18452	0.24398	0.25628	-0.03747
																					2948.67	0.06225	0.16464	0.17387	0.18441	0.24394	0.25616	-0.03764
																					2950.6	0.06223	0.16462	0.17384	0.18432	0.24392	0.25608	-0.0378
																					2952.53	0.06222	0.16461	0.17385	0.18422	0.2439	0.25602	-0.03794
																					2954.46	0.06222	0.16462	0.17389	0.18412	0.24386	0.25598	-0.03804
																					2956.39	0.06224	0.16465	0.17396	0.18405	0.24383	0.25596	-0.03812
																					2958.32	0.06233	0.16474	0.17409	0.18406	0.24384	0.25599	-0.03817
																					2960.24	0.06254	0.16496	0.17433	0.18419	0.24394	0.25612	-0.0382
																					2962.17	0.0629	0.16532	0.17469	0.1845	0.24417	0.25637	-0.03823
																					2964.1	0.06338	0.16581	0.17516	0.18495	0.24451	0.25673	-0.03827
																					2966.03	0.06393	0.16636	0.17566	0.18547	0.24489	0.25714	-0.03834
																					2967.96	0.06445	0.16689	0.17611	0.18597	0.24526	0.25751	-0.03842
																					2969.89	0.06485	0.16731	0.17644	0.18636	0.24552	0.25778	-0.03853
																					2971.82	0.06512	0.16759	0.17662	0.1866	0.24567	0.25793	-0.03866
																					2973.74	0.06525	0.16773	0.17668	0.18671	0.24572	0.25798	-0.03879
																					2975.67	0.0653	0.16777	0.17666	0.18673	0.24572	0.25798	-0.03892
																					2977.6	0.06532	0.16776	0.17662	0.18673	0.24571	0.25797	-0.03902
																					2979.53	0.06534	0.16773	0.17658	0.18674	0.24572	0.25797	-0.03909
																					2981.46	0.06535	0.16768	0.17653	0.18676	0.24572	0.25797	-0.03914
																					2983.39	0.06533	0.16761	0.17646	0.18676	0.24569	0.25792	-0.03916
																					2985.32	0.06527	0.16749	0.17633	0.18671	0.2456	0.25779	-0.03918
																					2987.24	0.06516	0.16734	0.17615	0.1866	0.24546	0.25759	-0.0392
																					2989.17	0.06503	0.16718	0.17595	0.18645	0.24527	0.25733	-0.03925
																					2991.1	0.06492	0.16704	0.17575	0.18627	0.24509	0.25707	-0.03933
																					2993.03	0.06486	0.16696	0.17561	0.18612	0.24496	0.25685	-0.03942
																					2994.96	0.06487	0.16693	0.17554	0.18602	0.2449	0.25669	-0.03953
																					2996.89	0.06493	0.16694	0.17553	0.18597	0.2449	0.25661	-0.03963
																					2998.82	0.06501	0.16698	0.17555	0.18596	0.24495	0.25658	-0.03971
																					3000.74	0.06511	0.16701	0.17559	0.18599	0.24502	0.25661	-0.03976
																					3002.67	0.0652	0.16704	0.17564	0.18605	0.24513	0.25668	-0.03978
																					3004.6	0.06532	0.16709	0.1757	0.18614	0.24526	0.25681	-0.03978
																					3006.53	0.06545	0.16715	0.17578	0.18627	0.24542	0.257	-0.03976
																					3008.46	0.06561	0.16723	0.17588	0.18641	0.24558	0.25721	-0.03975
																					3010.39	0.06576	0.1673	0.17595	0.18653	0.2457	0.25738	-0.03976
																					3012.32	0.06584	0.16731	0.17596	0.18656	0.24572	0.25746	-0.03978
																					3014.24	0.06582	0.16723	0.17586	0.18648	0.24561	0.25739	-0.03982
																					3016.17	0.06571	0.16706	0.17566	0.18629	0.24539	0.25719	-0.03987
																					3018.1	0.06555	0.16685	0.17541	0.18607	0.24513	0.25692	-0.03994
																					3020.03	0.06543	0.1667	0.17521	0.1859	0.24493	0.2567	-0.04002
																					3021.96	0.06543	0.16668	0.17514	0.18586	0.24489	0.25663	-0.0401
																					3023.89	0.0656	0.16682	0.17525	0.18602	0.24504	0.25678	-0.04018
																					3025.81	0.06589	0.1671	0.17552	0.18633	0.24537	0.2571	-0.04024
																					3027.74	0.06623	0.16742	0.17584	0.18668	0.24574	0.25749	-0.04029
																					3029.67	0.0665	0.16765	0.1761	0.18696	0.24604	0.2578	-0.04032
																					3031.6	0.0666	0.16771	0.1762	0.18704	0.24613	0.25791	-0.04033
																					3033.53	0.0665	0.16756	0.17609	0.1869	0.24598	0.25777	-0.04033
																					3035.46	0.06623	0.16725	0.17582	0.18657	0.24565	0.25743	-0.04033
																					3037.39	0.06591	0.16689	0.17548	0.18615	0.24524	0.25699	-0.04033
																					3039.31	0.06564	0.16658	0.17519	0.18578	0.24489	0.25659	-0.04034
																					3041.24	0.06547	0.16641	0.17501	0.18553	0.24466	0.25632	-0.04035
																					3043.17	0.06542	0.16638	0.17497	0.18543	0.24459	0.25621	-0.04038
																					3045.1	0.06546	0.16645	0.17501	0.18546	0.24464	0.25622	-0.04041
																					3047.03	0.06553	0.16657	0.1751	0.18555	0.24474	0.2563	-0.04046
																					3048.96	0.06561	0.16671	0.17519	0.18567	0.24485	0.2564	-0.04053
																					3050.89	0.06569	0.16685	0.17528	0.18582	0.24497	0.25651	-0.04061
																					3052.81	0.06581	0.16703	0.17539	0.186	0.24511	0.25666	-0.0407
																					3054.74	0.066	0.16725	0.17555	0.18625	0.2453	0.25687	-0.04079
																					3056.67	0.06627	0.16754	0.17577	0.18655	0.24553	0.25715	-0.04087
																					3058.6	0.06658	0.16784	0.17601	0.18688	0.24578	0.25745	-0.04091
																					3060.53	0.06687	0.16809	0.17623	0.18716	0.24597	0.2577	-0.04091
																					3062.46	0.06708	0.16825	0.17635	0.18733	0.24604	0.25785	-0.04088
																					3064.38	0.06717	0.16828	0.17637	0.18738	0.24599	0.25785	-0.04082
																					3066.31	0.06717	0.1682	0.1763	0.18732	0.24583	0.25774	-0.04076
																					3068.24	0.06714	0.16808	0.1762	0.18722	0.24566	0.25759	-0.04072
																					3070.17	0.06714	0.16799	0.17613	0.18715	0.24554	0.25746	-0.04072
																					3072.1	0.0672	0.16796	0.17613	0.18715	0.24553	0.25741	-0.04075
																					3074.03	0.06731	0.16798	0.17618	0.18721	0.24561	0.25744	-0.04081
																					3075.95	0.06743	0.16803	0.17623	0.18728	0.24574	0.25749	-0.04089
																					3077.88	0.06751	0.16805	0.17624	0.18732	0.24585	0.25752	-0.04097
																					3079.81	0.06751	0.16802	0.17619	0.18729	0.24589	0.25748	-0.04104
																					3081.74	0.06747	0.16796	0.1761	0.18721	0.24588	0.25737	-0.04109
																					3083.67	0.06744	0.16793	0.17605	0.18713	0.24585	0.25727	-0.04113
																					3085.6	0.06749	0.16798	0.17612	0.18713	0.24589	0.25724	-0.04114
																					3087.53	0.06765	0.16817	0.17634	0.18726	0.24603	0.25735	-0.04113
																					3089.45	0.06792	0.16849	0.17671	0.18755	0.24629	0.2576	-0.04111
																					3091.38	0.06826	0.16888	0.17717	0.18794	0.24664	0.25798	-0.04108
																					3093.31	0.06859	0.16929	0.17764	0.18838	0.24701	0.25841	-0.04106
																					3095.24	0.06887	0.16965	0.17804	0.18878	0.24733	0.25884	-0.04104
																					3097.17	0.06905	0.16991	0.17833	0.1891	0.24758	0.2592	-0.04105
																					3099.1	0.06916	0.17009	0.17848	0.18932	0.24775	0.25948	-0.04107
																					3101.03	0.06922	0.17019	0.17854	0.18946	0.24787	0.2597	-0.04111
																					3102.95	0.06928	0.17026	0.17854	0.18956	0.24797	0.25987	-0.04116
																					3104.88	0.06936	0.17032	0.17853	0.18964	0.24809	0.26003	-0.0412
																					3106.81	0.06947	0.1704	0.17854	0.18974	0.24825	0.2602	-0.04123
																					3108.74	0.0696	0.17051	0.17859	0.18987	0.24846	0.26038	-0.04125
																					3110.67	0.06976	0.17066	0.17868	0.19006	0.24872	0.26059	-0.04125
																					3112.6	0.06994	0.17085	0.17884	0.19029	0.24903	0.26083	-0.04125
																					3114.53	0.07015	0.1711	0.17905	0.19056	0.24935	0.2611	-0.04126
																					3116.45	0.07037	0.17137	0.17929	0.19083	0.24967	0.26137	-0.04127
																					3118.38	0.07057	0.17163	0.17952	0.19106	0.24994	0.2616	-0.04128
																					3120.31	0.07071	0.17181	0.17969	0.1912	0.25009	0.26175	-0.04128
																					3122.24	0.07076	0.17187	0.17975	0.1912	0.2501	0.26177	-0.04126
																					3124.17	0.07071	0.1718	0.17969	0.19107	0.24996	0.26165	-0.04121
																					3126.1	0.07056	0.17161	0.17952	0.19083	0.2497	0.26143	-0.04114
																					3128.03	0.07038	0.17136	0.1793	0.19054	0.24939	0.26114	-0.04106
																					3129.95	0.07022	0.1711	0.17909	0.19027	0.24909	0.26086	-0.041
																					3131.88	0.0701	0.17089	0.17894	0.19004	0.24885	0.26063	-0.04096
																					3133.81	0.07003	0.17073	0.17884	0.18986	0.24867	0.26044	-0.04095
																					3135.74	0.06998	0.17061	0.17878	0.1897	0.24852	0.26027	-0.04098
																					3137.67	0.06992	0.17049	0.17872	0.18952	0.24837	0.2601	-0.04101
																					3139.6	0.06983	0.17037	0.17864	0.1893	0.2482	0.2599	-0.04105
																					3141.52	0.06972	0.17026	0.17853	0.18908	0.24803	0.25968	-0.04107
																					3143.45	0.06963	0.17018	0.17845	0.1889	0.24789	0.25949	-0.04108
																					3145.38	0.06961	0.17019	0.17842	0.18881	0.24783	0.25938	-0.04108
																					3147.31	0.06968	0.17028	0.17846	0.18883	0.24787	0.25938	-0.04108
																					3149.24	0.06982	0.17043	0.17856	0.18893	0.248	0.25947	-0.04109
																					3151.17	0.06997	0.17057	0.17867	0.18907	0.24815	0.2596	-0.04111
																					3153.09	0.07009	0.17066	0.17875	0.18917	0.24827	0.25973	-0.04114
																					3155.02	0.07014	0.17066	0.17875	0.1892	0.24831	0.25982	-0.04117
																					3156.95	0.07013	0.17059	0.17871	0.18918	0.24829	0.25986	-0.04119
																					3158.88	0.07012	0.17052	0.17868	0.18916	0.24825	0.25991	-0.0412
																					3160.81	0.07016	0.17052	0.17872	0.18921	0.24826	0.26	-0.04119
																					3162.74	0.0703	0.17065	0.17887	0.18938	0.24837	0.26019	-0.04116
																					3164.67	0.07055	0.1709	0.17914	0.18968	0.2486	0.26046	-0.04113
																					3166.59	0.07086	0.17122	0.17948	0.19006	0.2489	0.26077	-0.04109
																					3168.52	0.07117	0.17156	0.17983	0.19044	0.24922	0.26108	-0.04106
																					3170.45	0.07142	0.17186	0.18013	0.19078	0.24951	0.26133	-0.04103
																					3172.38	0.0716	0.17211	0.18036	0.19104	0.24974	0.26151	-0.04101
																					3174.31	0.07174	0.17232	0.18055	0.19124	0.24994	0.26166	-0.04099
																					3176.24	0.07187	0.17254	0.18072	0.19142	0.25015	0.26181	-0.04098
																					3178.17	0.07203	0.17277	0.18091	0.19161	0.25037	0.26198	-0.04098
																					3180.09	0.07222	0.17302	0.18109	0.1918	0.2506	0.26216	-0.04097
																					3182.02	0.0724	0.17324	0.18125	0.19196	0.2508	0.26234	-0.04096
																					3183.95	0.07253	0.17338	0.18134	0.19208	0.25094	0.26246	-0.04093
																					3185.88	0.0726	0.17343	0.18136	0.19213	0.25101	0.26251	-0.04088
																					3187.81	0.07264	0.17342	0.18133	0.19214	0.25104	0.26253	-0.04081
																					3189.74	0.07268	0.17339	0.18132	0.19218	0.25107	0.26256	-0.04074
																					3191.66	0.07278	0.17342	0.18137	0.19228	0.25118	0.26265	-0.04066
																					3193.59	0.07296	0.17353	0.18153	0.19247	0.25138	0.26283	-0.0406
																					3195.52	0.0732	0.17371	0.18176	0.19272	0.25164	0.26306	-0.04056
																					3197.45	0.07343	0.17389	0.182	0.19296	0.2519	0.2633	-0.04055
																					3199.38	0.07359	0.17403	0.18219	0.19314	0.2521	0.26348	-0.04056
																					3201.31	0.07365	0.17409	0.1823	0.19323	0.25221	0.26359	-0.04058
																					3203.24	0.07364	0.17412	0.18235	0.19329	0.25227	0.26365	-0.04062
																					3205.16	0.07364	0.17419	0.18242	0.19338	0.25236	0.26375	-0.04066
																					3207.09	0.07374	0.17437	0.18259	0.19358	0.25255	0.26396	-0.0407
																					3209.02	0.07397	0.17469	0.18288	0.19394	0.25289	0.2643	-0.04073
																					3210.95	0.07432	0.1751	0.18326	0.19439	0.25332	0.26473	-0.04074
																					3212.88	0.0747	0.17553	0.18364	0.19485	0.25376	0.26516	-0.04074
																					3214.81	0.07501	0.17585	0.18392	0.19518	0.25408	0.26548	-0.04071
																					3216.74	0.07519	0.17599	0.18402	0.19533	0.25422	0.26562	-0.04066
																					3218.66	0.07523	0.17598	0.18395	0.19528	0.25417	0.26559	-0.0406
																					3220.59	0.0752	0.17587	0.18379	0.19512	0.25401	0.26547	-0.04054
																					3222.52	0.07519	0.17579	0.18364	0.19495	0.25386	0.26534	-0.04048
																					3224.45	0.07527	0.1758	0.1836	0.19487	0.2538	0.2653	-0.04043
																					3226.38	0.07544	0.17592	0.18369	0.19491	0.25385	0.26535	-0.04041
																					3228.31	0.07566	0.1761	0.18385	0.19503	0.25399	0.26546	-0.0404
																					3230.24	0.07585	0.17626	0.18401	0.19516	0.25413	0.26555	-0.04039
																					3232.16	0.07594	0.17634	0.18411	0.19523	0.25421	0.26559	-0.0404
																					3234.09	0.07592	0.17633	0.18412	0.19524	0.25422	0.26555	-0.04042
																					3236.02	0.07584	0.17627	0.18409	0.19521	0.2542	0.2655	-0.04044
																					3237.95	0.07576	0.17624	0.18409	0.19521	0.25421	0.2655	-0.04048
																					3239.88	0.07575	0.17628	0.18419	0.19528	0.25431	0.2656	-0.04053
																					3241.81	0.07582	0.17642	0.18438	0.19543	0.25452	0.2658	-0.04058
																					3243.74	0.07594	0.17659	0.18464	0.19561	0.25476	0.26604	-0.04062
																					3245.66	0.07605	0.17673	0.18488	0.19576	0.25498	0.26624	-0.04061
																					3247.59	0.07611	0.1768	0.18505	0.19584	0.25512	0.26636	-0.04055
																					3249.52	0.07613	0.17679	0.18515	0.19585	0.25516	0.26641	-0.04043
																					3251.45	0.07615	0.17675	0.18521	0.19586	0.25516	0.26643	-0.04027
																					3253.38	0.07624	0.17675	0.1853	0.19592	0.25518	0.26648	-0.0401
																					3255.3	0.07642	0.17684	0.18544	0.19607	0.25525	0.26661	-0.03993
																					3257.23	0.07668	0.177	0.18563	0.1963	0.25539	0.2668	-0.0398
																					3259.16	0.07693	0.17721	0.18583	0.19655	0.25554	0.267	-0.03973
																					3261.09	0.07712	0.17738	0.18598	0.19676	0.25567	0.26715	-0.03971
																					3263.02	0.0772	0.1775	0.18604	0.1969	0.25575	0.26722	-0.03974
																					3264.95	0.07721	0.1776	0.18607	0.197	0.25581	0.26726	-0.03981
																					3266.88	0.07722	0.17774	0.18612	0.19714	0.25593	0.26733	-0.03989
																					3268.8	0.07733	0.17798	0.18628	0.19738	0.25618	0.26751	-0.03998
																					3270.73	0.07756	0.17836	0.18657	0.19775	0.25656	0.26781	-0.04006
																					3272.66	0.07788	0.17881	0.18693	0.19818	0.25701	0.26818	-0.04012
																					3274.59	0.0782	0.17922	0.18727	0.19857	0.2574	0.26851	-0.04017
																					3276.52	0.07841	0.17947	0.18747	0.1988	0.25761	0.26867	-0.04019
																					3278.45	0.07842	0.1795	0.18746	0.19878	0.25755	0.26861	-0.04019
																					3280.38	0.07828	0.17933	0.18728	0.19856	0.25726	0.26838	-0.04019
																					3282.3	0.07806	0.17907	0.187	0.19824	0.25685	0.26807	-0.0402
																					3284.23	0.07789	0.17885	0.18678	0.19794	0.25648	0.26784	-0.04022
																					3286.16	0.07785	0.17877	0.18669	0.19777	0.25625	0.26777	-0.04026
																					3288.09	0.07794	0.17883	0.18674	0.19773	0.25618	0.26784	-0.04031
																					3290.02	0.0781	0.17896	0.18685	0.19774	0.25621	0.26797	-0.04038
																					3291.95	0.07824	0.17905	0.18693	0.19773	0.25624	0.26804	-0.04044
																					3293.88	0.07828	0.17903	0.18691	0.19762	0.25619	0.26798	-0.04048
																					3295.8	0.07824	0.17892	0.1868	0.19744	0.25607	0.26782	-0.0405
																					3297.73	0.07821	0.17878	0.1867	0.1973	0.25596	0.26765	-0.04049
																					3299.66	0.07829	0.17876	0.18672	0.19732	0.25597	0.26762	-0.04045
																					3301.59	0.07856	0.17892	0.18696	0.19758	0.25617	0.26783	-0.0404
																					3303.52	0.07899	0.17926	0.18739	0.19804	0.25656	0.26825	-0.04033
																					3305.45	0.07947	0.17968	0.18791	0.19861	0.25704	0.26879	-0.04027
																					3307.38	0.07986	0.18004	0.18837	0.19911	0.25744	0.26927	-0.04022
																					3309.3	0.08004	0.18023	0.18864	0.1994	0.25766	0.26956	-0.04019
																					3311.23	0.08	0.18021	0.18865	0.19943	0.25765	0.2696	-0.04017
																					3313.16	0.07981	0.18005	0.18847	0.19928	0.25748	0.26946	-0.04017
																					3315.09	0.0796	0.17988	0.18822	0.19906	0.25727	0.26926	-0.04018
																					3317.02	0.07951	0.1798	0.18803	0.1989	0.25715	0.26912	-0.04019
																					3318.95	0.07958	0.17988	0.18796	0.19888	0.25719	0.26911	-0.04019
																					3320.88	0.07978	0.18009	0.18801	0.19897	0.25735	0.2692	-0.04018
																					3322.8	0.08001	0.18035	0.18812	0.19912	0.25758	0.26931	-0.04013
																					3324.73	0.0802	0.18057	0.18823	0.19925	0.25777	0.26937	-0.04006
																					3326.66	0.08031	0.18073	0.18831	0.19935	0.25791	0.26936	-0.03998
																					3328.59	0.08037	0.18083	0.1884	0.19945	0.25801	0.26931	-0.03989
																					3330.52	0.08044	0.18095	0.18853	0.19962	0.25812	0.2693	-0.03982
																					3332.45	0.08058	0.18111	0.18875	0.19989	0.25828	0.2694	-0.03978
																					3334.37	0.08077	0.18132	0.18902	0.20022	0.25848	0.26959	-0.03976
																					3336.3	0.08096	0.18149	0.18925	0.20051	0.25866	0.26979	-0.03976
																					3338.23	0.08105	0.18154	0.18937	0.20066	0.25874	0.2699	-0.03976
																					3340.16	0.081	0.18144	0.18932	0.20059	0.25867	0.26986	-0.03975
																					3342.09	0.08082	0.18121	0.18913	0.20035	0.2585	0.26967	-0.03973
																					3344.02	0.08063	0.18096	0.18894	0.20006	0.25832	0.26943	-0.0397
																					3345.95	0.08057	0.18085	0.18887	0.19988	0.25828	0.26928	-0.03967
																					3347.87	0.08073	0.18097	0.18904	0.19995	0.25848	0.26935	-0.03965
																					3349.8	0.08114	0.18134	0.18945	0.20028	0.25893	0.26966	-0.03964
																					3351.73	0.0817	0.18189	0.19002	0.20081	0.25955	0.27017	-0.03965
																					3353.66	0.08229	0.18248	0.19062	0.20139	0.26021	0.27074	-0.03966
																					3355.59	0.08278	0.18298	0.1911	0.20188	0.26077	0.27126	-0.03967
																					3357.52	0.0831	0.18332	0.1914	0.2022	0.26116	0.27166	-0.03966
																					3359.44	0.08328	0.18352	0.19156	0.20236	0.26139	0.27194	-0.03964
																					3361.37	0.08339	0.18363	0.19163	0.2024	0.26152	0.27214	-0.03962
																					3363.3	0.08348	0.18369	0.19168	0.20241	0.26157	0.27229	-0.03962
																					3365.23	0.08357	0.18371	0.19172	0.2024	0.26156	0.27238	-0.03963
																					3367.16	0.08361	0.18364	0.1917	0.20234	0.26144	0.27235	-0.03966
																					3369.09	0.08352	0.18343	0.19155	0.20216	0.26116	0.27215	-0.0397
																					3371.01	0.08327	0.18306	0.19127	0.20185	0.26072	0.27176	-0.03974
																					3372.94	0.08292	0.18261	0.19089	0.20148	0.26022	0.27127	-0.03976
																					3374.87	0.08258	0.18221	0.19057	0.20116	0.25981	0.27083	-0.03976
																					3376.8	0.08239	0.18202	0.19043	0.20103	0.25965	0.27061	-0.03974
																					3378.73	0.08245	0.18214	0.19058	0.20121	0.25983	0.27073	-0.03971
																					3380.66	0.08277	0.18254	0.19101	0.20167	0.26035	0.27117	-0.03966
																					3382.59	0.08322	0.18312	0.19161	0.2023	0.26108	0.27182	-0.03961
																					3384.51	0.08368	0.18371	0.19221	0.20295	0.26182	0.27251	-0.03954
																					3386.44	0.08402	0.18418	0.19268	0.20348	0.26241	0.27308	-0.03947
																					3388.37	0.0842	0.18448	0.19296	0.20382	0.26281	0.27346	-0.03939
																					3390.3	0.08429	0.18465	0.1931	0.20403	0.26303	0.27368	-0.03932
																					3392.23	0.08437	0.1848	0.19321	0.20418	0.26316	0.27382	-0.03926
																					3394.16	0.08451	0.18498	0.19334	0.20434	0.26329	0.27395	-0.03923
																					3396.09	0.08471	0.18519	0.19351	0.2045	0.26341	0.27408	-0.03922
																					3398.01	0.08485	0.18533	0.19363	0.20459	0.26344	0.27412	-0.03921
																					3399.94	0.08484	0.18531	0.19361	0.20448	0.2633	0.27401	-0.03921
																					3401.87	0.08459	0.18507	0.19339	0.20415	0.26296	0.2737	-0.03919
																					3403.8	0.08419	0.18469	0.19303	0.20368	0.26247	0.27329	-0.03916
																					3405.73	0.08378	0.18433	0.19271	0.20325	0.26204	0.27294	-0.0391
																					3407.66	0.0836	0.18423	0.19263	0.20308	0.26188	0.27287	-0.03904
																					3409.59	0.0838	0.18452	0.19293	0.20334	0.26213	0.27323	-0.03898
																					3411.51	0.08441	0.18525	0.19365	0.20406	0.26283	0.27401	-0.03893
																					3413.44	0.08533	0.18627	0.19465	0.20511	0.26383	0.27508	-0.03889
																					3415.37	0.08634	0.18737	0.19571	0.20626	0.26493	0.2762	-0.03884
																					3417.3	0.08722	0.18831	0.1966	0.20726	0.26587	0.27713	-0.0388
																					3419.23	0.08782	0.18893	0.19717	0.20794	0.26651	0.27771	-0.03875
																					3421.16	0.08811	0.18922	0.19741	0.20828	0.26682	0.27794	-0.0387
																					3423.09	0.08818	0.18926	0.19741	0.20833	0.26688	0.27793	-0.03866
																					3425.01	0.08816	0.18918	0.1973	0.20826	0.26683	0.27782	-0.03866
																					3426.94	0.08816	0.1891	0.1972	0.20817	0.26679	0.27774	-0.0387
																					3428.87	0.08821	0.18908	0.19717	0.20814	0.2668	0.27777	-0.03878
																					3430.8	0.08835	0.18915	0.19722	0.20821	0.26692	0.27793	-0.0389
																					3432.73	0.08858	0.18933	0.19739	0.20843	0.26718	0.27824	-0.03905
																					3434.66	0.08895	0.18969	0.19773	0.20885	0.26763	0.27876	-0.0392
																					3436.58	0.08954	0.1903	0.19831	0.20956	0.26837	0.27954	-0.03936
																					3438.51	0.0904	0.19121	0.19919	0.21057	0.26943	0.28061	-0.03952
																					3440.44	0.09148	0.19236	0.20032	0.21183	0.27074	0.28191	-0.03967
																					3442.37	0.09265	0.19358	0.20152	0.21314	0.27211	0.28325	-0.0398
																					3444.3	0.09366	0.19463	0.20257	0.21424	0.27325	0.28436	-0.03991
																					3446.23	0.09432	0.1953	0.20325	0.21491	0.27394	0.28503	-0.03999
																					3448.16	0.09455	0.1955	0.20347	0.21507	0.27411	0.28518	-0.04004
																					3450.08	0.09445	0.19537	0.20335	0.21484	0.27389	0.28496	-0.04006
																					3452.01	0.09428	0.19516	0.20316	0.21453	0.27358	0.28467	-0.04007
																					3453.94	0.09432	0.19519	0.20319	0.21446	0.27351	0.28462	-0.04008
																					3455.87	0.09476	0.19566	0.20363	0.21482	0.27389	0.28503	-0.04012
																					3457.8	0.09561	0.19657	0.2045	0.21566	0.27475	0.28592	-0.04019
																					3459.73	0.09671	0.19775	0.20562	0.21679	0.27589	0.28709	-0.04031
																					3461.66	0.09782	0.19895	0.20675	0.21795	0.27705	0.28827	-0.04045
																					3463.58	0.09874	0.19994	0.20768	0.21893	0.27799	0.28925	-0.04062
																					3465.51	0.09944	0.20068	0.20839	0.21966	0.27867	0.28995	-0.04079
																					3467.44	0.10005	0.20129	0.20902	0.2203	0.27924	0.29053	-0.04094
																					3469.37	0.10079	0.20202	0.20983	0.22109	0.27998	0.29126	-0.04107
																					3471.3	0.10189	0.20312	0.21103	0.22228	0.28114	0.2924	-0.04117
																					3473.23	0.10342	0.20466	0.21271	0.22396	0.28284	0.29406	-0.04124
																					3475.15	0.10528	0.20657	0.21477	0.22603	0.28496	0.29615	-0.04129
																					3477.08	0.10724	0.20861	0.21693	0.22823	0.28726	0.2984	-0.04133
																					3479.01	0.10905	0.21053	0.21894	0.23028	0.28941	0.30054	-0.04138
																					3480.94	0.11056	0.21214	0.22061	0.23199	0.29121	0.30234	-0.04145
																					3482.87	0.11178	0.21343	0.22193	0.23333	0.29262	0.30377	-0.04157
																					3484.8	0.11286	0.21457	0.22307	0.23447	0.29381	0.30499	-0.04176
																					3486.72	0.11404	0.21576	0.22427	0.23565	0.29502	0.30623	-0.04202
																					3488.65	0.11548	0.21722	0.22573	0.23712	0.2965	0.30773	-0.04233
																					3490.58	0.11726	0.21903	0.22758	0.23899	0.29839	0.30964	-0.04265
																					3492.51	0.11936	0.22121	0.22979	0.24128	0.30072	0.31199	-0.04296
																					3494.44	0.1217	0.22369	0.23231	0.24394	0.30343	0.31471	-0.04323
																					3496.37	0.12423	0.22639	0.23504	0.24685	0.30644	0.31772	-0.04344
																					3498.3	0.12686	0.22923	0.23789	0.2499	0.3096	0.32089	-0.04362
																					3500.22	0.12952	0.23209	0.24076	0.25295	0.31276	0.32406	-0.04377
																					3502.15	0.13207	0.2348	0.24347	0.25579	0.3157	0.327	-0.04393
																					3504.08	0.13435	0.23716	0.24584	0.25821	0.31817	0.32947	-0.04411
																					3506.01	0.13618	0.23899	0.24769	0.26001	0.32	0.33128	-0.04434
																					3507.94	0.1375	0.24024	0.24899	0.26119	0.32117	0.33242	-0.04458
																					3509.87	0.13842	0.24107	0.24988	0.26194	0.32188	0.3331	-0.04484
																					3511.8	0.13925	0.24182	0.2507	0.26264	0.32256	0.33374	-0.0451
																					3513.72	0.14039	0.24293	0.25189	0.26378	0.32372	0.33486	-0.04534
																					3515.65	0.14222	0.2448	0.25385	0.26578	0.32578	0.33689	-0.04557
																					3517.58	0.14491	0.24761	0.25676	0.26882	0.32894	0.34004	-0.04579
																					3519.51	0.14834	0.25123	0.2605	0.27277	0.33304	0.34414	-0.04602
																					3521.44	0.15213	0.25522	0.26462	0.27714	0.33758	0.34868	-0.04628
																					3523.37	0.15569	0.25895	0.26849	0.28126	0.34181	0.35293	-0.04656
																					3525.3	0.15849	0.26187	0.27154	0.28449	0.34508	0.35622	-0.04687
																					3527.22	0.16032	0.26373	0.27352	0.28654	0.34707	0.35825	-0.04722
																					3529.15	0.16137	0.26473	0.27463	0.28761	0.34798	0.3592	-0.04759
																					3531.08	0.16217	0.26543	0.2754	0.28829	0.34845	0.35973	-0.04798
																					3533.01	0.16331	0.2665	0.27651	0.28931	0.34925	0.36059	-0.04836
																					3534.94	0.16528	0.26843	0.27847	0.29121	0.35099	0.36239	-0.04873
																					3536.87	0.16827	0.27146	0.28152	0.29427	0.35396	0.36545	-0.04907
																					3538.8	0.17221	0.27554	0.28559	0.29845	0.35815	0.36971	-0.04938
																					3540.72	0.17686	0.28039	0.29044	0.30344	0.36325	0.37489	-0.04965
																					3542.65	0.18191	0.28565	0.29569	0.30887	0.36883	0.38055	-0.0499
																					3544.58	0.18705	0.29098	0.301	0.31432	0.37446	0.38626	-0.05013
																					3546.51	0.1921	0.29615	0.30617	0.31955	0.37985	0.39171	-0.05036
																					3548.44	0.19702	0.3011	0.31113	0.32449	0.3849	0.39682	-0.05061
																					3550.37	0.2019	0.30594	0.31601	0.3293	0.38977	0.40173	-0.05086
																					3552.29	0.20692	0.3109	0.32103	0.33426	0.39477	0.40674	-0.05113
																					3554.22	0.21231	0.31627	0.32648	0.33972	0.40027	0.41224	-0.05139
																					3556.15	0.21833	0.32236	0.33266	0.346	0.40663	0.41857	-0.05165
																					3558.08	0.22519	0.32942	0.33979	0.35336	0.41412	0.42602	-0.05191
																					3560.01	0.23306	0.33758	0.348	0.36189	0.42284	0.43468	-0.05218
																					3561.94	0.24184	0.34673	0.35715	0.37141	0.43257	0.44433	-0.05249
																					3563.86	0.25113	0.35636	0.36672	0.38133	0.44265	0.45434	-0.05285
																					3565.79	0.2602	0.36566	0.37593	0.39077	0.45218	0.46378	-0.05326
																					3567.72	0.26835	0.37387	0.38402	0.39892	0.4603	0.47185	-0.05369
																					3569.65	0.27526	0.38066	0.3907	0.40552	0.46677	0.47829	-0.05412
																					3571.58	0.28128	0.38644	0.39641	0.41106	0.47212	0.48365	-0.05452
																					3573.51	0.28727	0.39217	0.40211	0.41657	0.47747	0.48902	-0.05488
																					3575.44	0.29436	0.39904	0.40901	0.42333	0.48412	0.49571	-0.05521
																					3577.36	0.30369	0.40824	0.41829	0.43257	0.49332	0.50498	-0.0555
																					3579.29	0.31622	0.42076	0.43091	0.44527	0.50608	0.51781	-0.05577
																					3581.22	0.33258	0.43723	0.4475	0.46207	0.52301	0.53484	-0.05601
																					3583.15	0.35293	0.4578	0.46819	0.48309	0.54423	0.55617	-0.05624
																					3585.08	0.3768	0.48197	0.49242	0.50776	0.56914	0.5812	-0.05645
																					3587.01	0.40298	0.50846	0.51894	0.53477	0.59638	0.60856	-0.05666
																					3588.94	0.4297	0.53544	0.54586	0.56218	0.62398	0.63627	-0.05687
																					3590.86	0.45491	0.56081	0.5711	0.58782	0.64975	0.66213	-0.05712
																					3592.79	0.47678	0.5827	0.59284	0.60979	0.67179	0.68422	-0.05743
																					3594.72	0.494	0.59983	0.60983	0.62685	0.68886	0.70132	-0.05779
																					3596.65	0.50585	0.61156	0.62148	0.63842	0.70043	0.71287	-0.05819
																					3598.58	0.51217	0.61781	0.62772	0.64453	0.70654	0.71895	-0.05862
																					3600.51	0.51328	0.61896	0.62895	0.64563	0.70769	0.72006	-0.05905
																					3602.43	0.50998	0.61584	0.62596	0.64263	0.70479	0.71712	-0.05945
																					3604.36	0.50359	0.60978	0.6201	0.63687	0.69918	0.71148	-0.05981
																					3606.29	0.49603	0.60267	0.6132	0.63023	0.69271	0.70501	-0.06013
																					3608.22	0.48966	0.5968	0.60756	0.62492	0.6876	0.69993	-0.06043
																					3610.15	0.48693	0.59454	0.60553	0.62327	0.68613	0.69851	-0.06071
																					3612.08	0.48985	0.59783	0.60903	0.62712	0.69011	0.70258	-0.06099
																					3614.01	0.49938	0.60759	0.619	0.63734	0.7004	0.71298	-0.06128
																					3615.93	0.51521	0.62347	0.63509	0.65353	0.7166	0.72931	-0.06156
																					3617.86	0.5357	0.64387	0.65569	0.67412	0.73712	0.74998	-0.06182
																					3619.79	0.55824	0.66621	0.67825	0.69654	0.75943	0.77245	-0.06207
																					3621.72	0.57948	0.68721	0.69948	0.71753	0.7803	0.79347	-0.06232
																					3623.65	0.59566	0.70315	0.71566	0.73341	0.79606	0.80938	-0.06258
																					3625.58	0.60331	0.71062	0.72334	0.74072	0.80326	0.8167	-0.06287
																					3627.51	0.60049	0.70767	0.72054	0.73751	0.79995	0.81347	-0.0632
																					3629.43	0.58781	0.69492	0.70785	0.72443	0.78675	0.80031	-0.06357
																					3631.36	0.56824	0.67533	0.68822	0.70448	0.7667	0.78024	-0.06394
																					3633.29	0.54557	0.6527	0.66551	0.68158	0.74371	0.7572	-0.06429
																					3635.22	0.5229	0.63016	0.64291	0.65894	0.72103	0.73445	-0.06459
																					3637.15	0.50203	0.60952	0.62225	0.63842	0.70054	0.71391	-0.06483
																					3639.08	0.48353	0.5914	0.60418	0.62067	0.68291	0.69622	-0.065
																					3641.01	0.46722	0.5756	0.58853	0.60548	0.66794	0.68122	-0.06512
																					3642.93	0.4525	0.56151	0.57466	0.59219	0.65495	0.6682	-0.06518
																					3644.86	0.43867	0.54835	0.56176	0.57986	0.64296	0.6562	-0.06521
																					3646.79	0.42525	0.53551	0.54914	0.56768	0.63105	0.64428	-0.06523
																					3648.72	0.41233	0.5229	0.53663	0.55529	0.61879	0.63202	-0.06526
																					3650.65	0.40056	0.5111	0.52475	0.54319	0.60661	0.61981	-0.06532
																					3652.58	0.39083	0.50103	0.51449	0.53242	0.59559	0.60875	-0.0654
																					3654.51	0.3837	0.49339	0.5066	0.52394	0.58678	0.5999	-0.06548
																					3656.43	0.3792	0.4884	0.5014	0.5182	0.58075	0.59381	-0.06553
																					3658.36	0.3771	0.48594	0.49881	0.51524	0.57761	0.59062	-0.06555
																					3660.29	0.37723	0.48589	0.49873	0.51499	0.57731	0.59027	-0.06551
																					3662.22	0.37961	0.4883	0.50121	0.51751	0.57995	0.59285	-0.06541
																					3664.15	0.38453	0.49347	0.50654	0.52309	0.58581	0.59866	-0.06523
																					3666.08	0.39248	0.5019	0.5152	0.5322	0.59537	0.60818	-0.06498
																					3668	0.40396	0.51406	0.52765	0.54527	0.60902	0.62182	-0.06462
																					3669.93	0.41902	0.52993	0.54384	0.56219	0.62659	0.63942	-0.06418
																					3671.86	0.43672	0.54845	0.56268	0.58172	0.64674	0.65967	-0.06369
																					3673.79	0.45507	0.56747	0.58196	0.60155	0.66699	0.68009	-0.06319
																					3675.72	0.4719	0.5847	0.59939	0.61925	0.68487	0.69821	-0.06273
																					3677.65	0.48619	0.59911	0.61394	0.63384	0.69941	0.71299	-0.06234
																					3679.57	0.4985	0.61138	0.62628	0.64611	0.71151	0.72532	-0.06199
																					3681.5	0.51042	0.6232	0.63814	0.65787	0.72311	0.73711	-0.06166
																					3683.43	0.52366	0.63636	0.65133	0.67101	0.73617	0.75031	-0.06131
																					3685.36	0.53949	0.65217	0.66715	0.68686	0.75203	0.76629	-0.06093
																					3687.29	0.55837	0.67106	0.68605	0.70583	0.7711	0.78545	-0.06051
																					3689.22	0.57971	0.69238	0.70741	0.72725	0.79266	0.80709	-0.06007
																					3691.15	0.60194	0.71453	0.72965	0.74947	0.81502	0.82953	-0.05964
																					3693.07	0.62303	0.73544	0.75073	0.77043	0.83608	0.85068	-0.05923
																					3695	0.64123	0.7534	0.76893	0.78845	0.85416	0.86885	-0.05886
																					3696.93	0.65558	0.76751	0.78333	0.80268	0.86845	0.88324	-0.05853
																					3698.86	0.66573	0.77752	0.79366	0.81294	0.87881	0.8937	-0.05822
																					3700.79	0.67154	0.78334	0.7998	0.81916	0.88524	0.90024	-0.05791
																					3702.72	0.67265	0.78466	0.80141	0.82104	0.88744	0.90256	-0.05761
																					3704.65	0.66866	0.78106	0.79805	0.81807	0.88492	0.90018	-0.05731
																					3706.57	0.65972	0.77263	0.78978	0.81026	0.87761	0.89302	-0.05701
																					3708.5	0.64733	0.76076	0.77801	0.79887	0.86673	0.88229	-0.05674
																					3710.43	0.63457	0.74842	0.76573	0.78685	0.85513	0.87085	-0.05649
																					3712.36	0.62534	0.73947	0.75683	0.77804	0.84663	0.86253	-0.05625
																					3714.29	0.62304	0.73732	0.75476	0.77597	0.84476	0.86083	-0.05603
																					3716.22	0.62967	0.74401	0.76158	0.78275	0.85168	0.86795	-0.05578
																					3718.14	0.64561	0.75999	0.77776	0.79893	0.86798	0.88446	-0.05552
																					3720.07	0.66982	0.78429	0.80235	0.82362	0.89282	0.90953	-0.05523
																					3722	0.69999	0.81467	0.83313	0.85465	0.92404	0.94102	-0.05493
																					3723.93	0.73237	0.84741	0.86638	0.88834	0.95802	0.97528	-0.05463
																					3725.86	0.76157	0.87717	0.89673	0.91934	0.98942	1.00696	-0.05435
																					3727.79	0.78111	0.89745	0.91764	0.94108	1.01169	1.02946	-0.05412
																					3729.72	0.78526	0.90248	0.92318	0.94757	1.01882	1.03673	-0.05394
																					3731.64	0.7717	0.88983	0.91082	0.93617	1.00815	1.02608	-0.05383
																					3733.57	0.74278	0.86177	0.88281	0.90906	0.98177	0.99961	-0.05376
																					3735.5	0.70395	0.82371	0.8446	0.87165	0.94508	0.96276	-0.05374
																					3737.43	0.6607	0.78116	0.80181	0.82955	0.90362	0.92112	-0.05373
																					3739.36	0.61662	0.73769	0.75807	0.78638	0.86099	0.87833	-0.05372
																					3741.29	0.57313	0.6947	0.71482	0.74349	0.81849	0.83567	-0.05371
																					3743.22	0.53041	0.65227	0.67212	0.70088	0.77606	0.7931	-0.05369
																					3745.14	0.48859	0.61044	0.63	0.65847	0.73356	0.75049	-0.05368
																					3747.07	0.44855	0.57006	0.58925	0.61705	0.69178	0.7086	-0.05369
																					3749	0.41198	0.53284	0.5516	0.57841	0.65254	0.66925	-0.05374
																					3750.93	0.38065	0.50062	0.5189	0.54454	0.61794	0.63454	-0.05383
																					3752.86	0.3555	0.47451	0.49228	0.51671	0.58934	0.60582	-0.05396
																					3754.79	0.33639	0.45445	0.47173	0.49503	0.56691	0.58329	-0.05411
																					3756.72	0.32231	0.43948	0.45633	0.47862	0.54984	0.56612	-0.05425
																					3758.64	0.31193	0.42831	0.44479	0.46622	0.53687	0.55306	-0.05439
																					3760.57	0.30401	0.4197	0.43589	0.45657	0.52675	0.54286	-0.05451
																					3762.5	0.29762	0.4127	0.42867	0.4487	0.51848	0.53452	-0.05461
																					3764.43	0.29217	0.4067	0.4225	0.44196	0.51139	0.52739	-0.05468
																					3766.36	0.28734	0.40139	0.41706	0.43598	0.5051	0.52108	-0.05473
																					3768.29	0.28305	0.39667	0.41223	0.43066	0.4995	0.51545	-0.05476
																					3770.22	0.27929	0.39255	0.40801	0.42598	0.49457	0.51051	-0.05477
																					3772.14	0.27606	0.38903	0.40441	0.42196	0.49033	0.50625	-0.05476
																					3774.07	0.2733	0.38606	0.40135	0.41855	0.48673	0.50263	-0.05473
																					3776	0.27089	0.3835	0.3987	0.41561	0.48364	0.49951	-0.0547
																					3777.93	0.26866	0.38116	0.3963	0.41297	0.48088	0.49672	-0.05465
																					3779.86	0.26652	0.37893	0.394	0.41048	0.4783	0.4941	-0.0546
																					3781.79	0.26445	0.37676	0.39178	0.4081	0.47585	0.49159	-0.05456
																					3783.71	0.26256	0.37476	0.38972	0.40593	0.47361	0.48928	-0.05452
																					3785.64	0.26104	0.37316	0.38806	0.4042	0.47184	0.48743	-0.05448
																					3787.57	0.26017	0.37225	0.38709	0.40324	0.47087	0.48637	-0.05444
																					3789.5	0.26017	0.37231	0.38711	0.40337	0.47104	0.48644	-0.05439
																					3791.43	0.26122	0.37356	0.38832	0.40482	0.47262	0.48791	-0.05431
																					3793.36	0.26333	0.37605	0.39081	0.40767	0.47568	0.49086	-0.05419
																					3795.28	0.26634	0.37958	0.39436	0.41171	0.48003	0.49508	-0.05405
																					3797.21	0.26973	0.38359	0.39844	0.4163	0.48497	0.49991	-0.05387
																					3799.14	0.27267	0.38712	0.40205	0.42036	0.48934	0.50417	-0.0537
																					3801.07	0.27422	0.38907	0.40407	0.42261	0.49179	0.50652	-0.05355
																					3803	0.27384	0.38881	0.40385	0.42233	0.49153	0.50618	-0.05346
																					3804.93	0.2718	0.38662	0.40166	0.41987	0.48893	0.50352	-0.05342
																					3806.86	0.26902	0.38359	0.39859	0.41644	0.48531	0.49985	-0.05342
																					3808.78	0.26657	0.38092	0.39586	0.41345	0.48216	0.49666	-0.05342
																					3810.71	0.26519	0.37947	0.39437	0.41186	0.48054	0.49499	-0.05339
																					3812.64	0.26522	0.37962	0.3945	0.41211	0.48089	0.49529	-0.05332
																					3814.57	0.26655	0.38125	0.39612	0.41402	0.48305	0.49738	-0.0532
																					3816.5	0.26862	0.38373	0.39861	0.41689	0.48624	0.50047	-0.05306
																					3818.43	0.27058	0.38611	0.40098	0.41961	0.48926	0.50339	-0.0529
																					3820.36	0.27163	0.38743	0.4023	0.4211	0.49096	0.50498	-0.05276
																					3822.28	0.2714	0.38731	0.40216	0.42096	0.49087	0.50479	-0.05266
																					3824.21	0.27025	0.38612	0.40096	0.41963	0.48948	0.50333	-0.05258
																					3826.14	0.26889	0.3847	0.39956	0.41808	0.48784	0.50164	-0.05251
																					3828.07	0.26803	0.38383	0.39874	0.41721	0.48691	0.50068	-0.05244
																					3830	0.26803	0.38392	0.39892	0.41747	0.48718	0.50093	-0.05236
																					3831.93	0.2688	0.38487	0.39997	0.41871	0.48849	0.50223	-0.05226
																					3833.86	0.26982	0.38609	0.40128	0.42024	0.49012	0.50385	-0.05218
																					3835.78	0.27035	0.38674	0.40197	0.42107	0.49099	0.50472	-0.05211
																					3837.71	0.26974	0.3861	0.4013	0.42039	0.49024	0.50397	-0.05208
																					3839.64	0.26788	0.38406	0.39918	0.41807	0.48775	0.50148	-0.05208
																					3841.57	0.26524	0.38115	0.39615	0.41475	0.48419	0.49792	-0.05209
																					3843.5	0.26252	0.37818	0.39305	0.41137	0.48056	0.49429	-0.05211
																					3845.43	0.26034	0.37582	0.3906	0.40871	0.47771	0.49144	-0.0521
																					3847.35	0.25901	0.37442	0.38913	0.40717	0.47604	0.48976	-0.05207
																					3849.28	0.25849	0.37393	0.38862	0.40667	0.47548	0.48919	-0.052
																					3851.21	0.25852	0.37404	0.38872	0.40685	0.47564	0.48933	-0.05193
																					3853.14	0.25871	0.37431	0.38899	0.40721	0.47599	0.48967	-0.05185
																					3855.07	0.25873	0.37438	0.38906	0.40733	0.4761	0.48977	-0.05178
																					3857	0.25849	0.37414	0.38883	0.40712	0.47585	0.48953	-0.05172
																					3858.93	0.25808	0.3737	0.38841	0.40668	0.47537	0.48906	-0.05168
																					3860.85	0.25764	0.3732	0.38794	0.40618	0.47483	0.48851	-0.05165
																					3862.78	0.25716	0.37265	0.38741	0.40563	0.47421	0.48789	-0.05163
																					3864.71	0.25649	0.37187	0.38665	0.40478	0.47328	0.48695	-0.05163
																					3866.64	0.25536	0.37056	0.38532	0.4033	0.47167	0.48529	-0.05164
																					3868.57	0.25357	0.3685	0.3832	0.40091	0.4691	0.48268	-0.05167
																					3870.5	0.25112	0.36573	0.38033	0.39765	0.46564	0.47916	-0.0517
																					3872.43	0.2483	0.36257	0.37702	0.39392	0.46169	0.47516	-0.05175
																					3874.35	0.24554	0.35947	0.37379	0.39028	0.45785	0.47129	-0.05179
																					3876.28	0.2432	0.35686	0.37106	0.38719	0.45463	0.46805	-0.05182
																					3878.21	0.24145	0.3549	0.369	0.38489	0.45224	0.46566	-0.05186
																					3880.14	0.24026	0.35354	0.36757	0.38331	0.45061	0.46403	-0.05188
																					3882.07	0.23942	0.35255	0.36653	0.3822	0.44948	0.4629	-0.05191
																					3884	0.23873	0.35171	0.36566	0.38129	0.44857	0.46198	-0.05194
																					3885.93	0.23808	0.35091	0.36482	0.38045	0.44774	0.46114	-0.05196
																					3887.85	0.23752	0.35023	0.36412	0.37977	0.44708	0.46046	-0.05197
																					3889.78	0.23725	0.34987	0.36376	0.37948	0.44682	0.46019	-0.05195
																					3891.71	0.23741	0.35002	0.36394	0.37977	0.44718	0.46054	-0.05191
																					3893.64	0.23803	0.35069	0.36465	0.38065	0.44814	0.46151	-0.05185
																					3895.57	0.23883	0.35157	0.3656	0.38177	0.44933	0.46272	-0.05177
																					3897.5	0.2393	0.35206	0.36615	0.38242	0.44998	0.46341	-0.05169
																					3899.42	0.23876	0.35143	0.36556	0.38174	0.44919	0.46267	-0.05164
																					3901.35	0.23677	0.34917	0.36329	0.37913	0.44635	0.45986	-0.05162
																					3903.28	0.23338	0.34534	0.35939	0.37469	0.44155	0.45509	-0.05164
																					3905.21	0.22918	0.34062	0.35455	0.36917	0.43564	0.44919	-0.05169
																					3907.14	0.225	0.33593	0.34973	0.36368	0.42977	0.44333	-0.05175
																					3909.07	0.22154	0.33206	0.34573	0.35912	0.42494	0.4385	-0.0518
																					3910.99	0.2192	0.32945	0.34302	0.35603	0.42167	0.43523	-0.05182
																					3912.92	0.21807	0.32821	0.34172	0.35453	0.42011	0.43368	-0.05182
																					3914.85	0.21802	0.32819	0.34169	0.35447	0.42009	0.43367	-0.05179
																					3916.78	0.21877	0.32909	0.34261	0.3555	0.42123	0.43481	-0.05174
																					3918.71	0.21993	0.33049	0.34405	0.35712	0.42301	0.43658	-0.05167
																					3920.64	0.22112	0.33194	0.34554	0.3588	0.42483	0.43839	-0.0516
																					3922.57	0.22197	0.33303	0.34666	0.36004	0.42618	0.43973	-0.05154
																					3924.49	0.22227	0.33348	0.34713	0.36053	0.4267	0.44023	-0.05149
																					3926.42	0.22195	0.3332	0.34685	0.36016	0.42627	0.43979	-0.05146
																					3928.35	0.22108	0.33226	0.3459	0.35903	0.42501	0.43853	-0.05146
																					3930.28	0.21983	0.33085	0.34448	0.35737	0.42319	0.43669	-0.05147
																					3932.21	0.2184	0.3292	0.34284	0.35548	0.42112	0.43462	-0.05149
																					3934.14	0.217	0.32758	0.34124	0.35366	0.41914	0.43263	-0.0515
																					3936.07	0.21582	0.32622	0.33991	0.35215	0.41751	0.43099	-0.05151
																					3937.99	0.215	0.32527	0.33897	0.35111	0.41639	0.42986	-0.05151
																					3939.92	0.21457	0.32479	0.33849	0.35056	0.41582	0.42927	-0.0515
																					3941.85	0.21447	0.32469	0.33837	0.35041	0.41567	0.42911	-0.05148
																					3943.78	0.21453	0.3248	0.3384	0.35044	0.41572	0.42914	-0.05147
																					3945.71	0.21453	0.32482	0.33835	0.35037	0.41565	0.42906	-0.05147
																					3947.64	0.21425	0.32453	0.33796	0.34993	0.4152	0.42858	-0.05147
																					3949.57	0.21355	0.32376	0.3371	0.34898	0.4142	0.42755	-0.05149
																					3951.49	0.21244	0.32251	0.3358	0.34755	0.41268	0.42597	-0.05152
																					3953.42	0.21104	0.32095	0.33419	0.34578	0.4108	0.42404	-0.05156
																					3955.35	0.20955	0.31929	0.3325	0.34392	0.40882	0.42199	-0.05159
																					3957.28	0.20816	0.31775	0.33094	0.34219	0.40697	0.42008	-0.05161
																					3959.21	0.207	0.31648	0.32963	0.34074	0.40541	0.41847	-0.05162
																					3961.14	0.20611	0.31551	0.32862	0.33962	0.40419	0.41722	-0.05162
																					3963.06	0.20547	0.31481	0.32788	0.33879	0.40329	0.41631	-0.05161
																					3964.99	0.205	0.31431	0.32735	0.33818	0.40264	0.41566	-0.0516
																					3966.92	0.20464	0.31392	0.32693	0.3377	0.40212	0.41516	-0.05158
																					3968.85	0.2043	0.31354	0.32657	0.33727	0.40165	0.41472	-0.05156
																					3970.78	0.20394	0.31314	0.32619	0.33681	0.40115	0.41425	-0.05155
																					3972.71	0.20353	0.31267	0.32574	0.33628	0.40057	0.41368	-0.05153
																					3974.64	0.20303	0.31211	0.32519	0.33564	0.39987	0.41296	-0.05152
																					3976.56	0.20244	0.31146	0.32452	0.33489	0.39904	0.4121	-0.05151
																					3978.49	0.20177	0.31072	0.32374	0.33403	0.3981	0.41111	-0.0515
																					3980.42	0.20104	0.30994	0.32288	0.33311	0.39711	0.41005	-0.05149
																					3982.35	0.20032	0.30915	0.32202	0.3322	0.39614	0.40902	-0.05149
																					3984.28	0.19965	0.30843	0.32124	0.33137	0.39528	0.40809	-0.05149
																					3986.21	0.19907	0.3078	0.32056	0.33066	0.39455	0.40729	-0.05149
																					3988.14	0.19858	0.30726	0.32	0.33005	0.39395	0.40663	-0.05149
																					3990.06	0.19814	0.30677	0.3195	0.3295	0.3934	0.40602	-0.05148
																					3991.99	0.19771	0.30628	0.31899	0.32893	0.39282	0.4054	-0.05147
																					3993.92	0.19721	0.30573	0.31842	0.32827	0.39214	0.40468	-0.05145
																					3995.85	0.19665	0.30509	0.31775	0.32751	0.39136	0.40386	-0.05143
																					3997.78	0.19603	0.30441	0.31701	0.32669	0.39051	0.40298	-0.05141
																					3999.71	0.19542	0.30373	0.31628	0.32589	0.38967	0.40213	-0.05139

## Sheet: Fig. 4
Fig. 4a								Fig. 4a (insert)								Fig. 4b								Fig. 4c						Fig. 4d
x	y	x	y	x	y	x	y	x	y	x	y	x	y	x	y	x	y	x	y	x	y	x	y	x	y	y	x	y	y	x	y	x	y	x	y	x	y
-0.6	-0.01785	-0.6	-0.02064	-0.6	-0.7958	-0.6	-0.9098	0.1	3.016	0.1	0.019	0.1	0.1641	0.1	0.227	21.36	2.525	16.67	4.033	17.39	3.238	18.78	4.204	0	5	--	0	4	--	0.12935	-0.01204	0.13472	-0.03263	0.13093	-0.02374	0.14977	-0.01475
-0.599	-0.01653	-0.599	-0.01932	-0.599	-0.7916	-0.599	-0.9018	0.2	1.687	0.2	0.01658	0.2	0.1234	0.2	0.1768	21.47	2.157	17.06	3.496	17.66	2.797	19.16	3.637	0.04883	2	--	0.04883	3	--	0.2267	-0.00967	0.23582	-0.03009	0.23272	-0.02172	0.24885	-0.01247
-0.598	-0.01611	-0.598	-0.01892	-0.598	-0.7882	-0.598	-0.8945	0.3	1.128	0.3	0.01445	0.3	0.1015	0.3	0.1403	21.58	1.887	17.35	3.034	17.86	2.432	19.44	3.18	0.09766	2	--	0.09766	4	--	0.32924	-0.0073	0.33495	-0.02758	0.33404	-0.01967	0.34897	-0.01018
-0.597	-0.01579	-0.597	-0.0186	-0.597	-0.785	-0.597	-0.8873	0.4	0.8467	0.4	0.01646	0.4	0.08519	0.4	0.1185	21.68	1.669	17.58	2.643	18.01	2.122	19.67	2.773	0.14648	3	--	0.14648	3	--	0.43033	-0.00492	0.43239	-0.02507	0.43379	-0.01761	0.44612	-0.00789
-0.596	-0.01548	-0.596	-0.0183	-0.596	-0.7812	-0.596	-0.8802	0.5	0.6896	0.5	0.014	0.5	0.07704	0.5	0.1036	21.77	1.484	17.75	2.31	18.14	1.865	19.85	2.434	0.19531	0	--	0.19531	6	--	0.53194	-0.00254	0.53287	-0.02253	0.53168	-0.01557	0.54788	-0.00559
-0.595	-0.0152	-0.595	-0.01802	-0.595	-0.7772	-0.595	-0.8737	0.6	0.5888	0.6	0.01392	0.6	0.07037	0.6	0.09216	21.83	1.331	17.89	2.031	18.23	1.652	19.99	2.144	0.24414	2	--	0.24414	4	--	0.63282	-0.000184149	0.63446	-0.01997	0.63332	-0.01353	0.65046	-0.00328
-0.594	-0.01494	-0.594	-0.01776	-0.594	-0.7731	-0.594	-0.8677	0.7	0.5154	0.7	0.01312	0.7	0.0649	0.7	0.08393	21.89	1.222	17.98	1.809	18.31	1.488	20.09	1.914	0.29297	1	--	0.29297	2	--	0.73444	0.00219	0.73396	-0.01742	0.73231	-0.01147	0.75206	-0.000987009
-0.593	-0.01467	-0.593	-0.01748	-0.593	-0.7691	-0.593	-0.861	0.8	0.4609	0.8	0.0119	0.8	0.05912	0.8	0.07629	21.95	1.149	18.06	1.634	18.38	1.368	20.18	1.738	0.3418	4	--	0.3418	2	--	0.8331	0.00459	0.8341	-0.01486	0.83022	-0.00941	0.85165	0.0013
-0.592	-0.01444	-0.592	-0.01724	-0.592	-0.765	-0.592	-0.8541	0.9	0.4181	0.9	0.01453	0.9	0.0571	0.9	0.07072	22	1.111	18.13	1.508	18.44	1.291	20.26	1.613	0.39063	2	--	0.39063	1	--	0.93457	0.00696	0.93167	-0.0123	0.93299	-0.00735	0.95292	0.00361
-0.591	-0.01419	-0.591	-0.01699	-0.591	-0.7607	-0.591	-0.8482	1	0.3843	1	0.01193	1	0.05483	1	0.06922	22.05	1.104	18.2	1.434	18.5	1.251	20.32	1.538	0.43945	3	--	0.43945	1	--	1.03291	0.00933	1.0327	-0.00972	1.03428	-0.00529	1.0515	0.00593
-0.59	-0.01396	-0.59	-0.01676	-0.59	-0.7564	-0.59	-0.843	1.1	0.3543	1.1	0.01192	1.1	0.05262	1.1	0.06598	22.1	1.125	18.26	1.401	18.56	1.239	20.39	1.504	0.48828	1	--	0.48828	0	--	1.13312	0.01171	1.13446	-0.00713	1.13272	-0.00322	1.15006	0.00821
-0.589	-0.01374	-0.589	-0.01652	-0.589	-0.7521	-0.589	-0.837	1.2	0.3306	1.2	0.01062	1.2	0.05312	1.2	0.06303	22.15	1.174	18.33	1.408	18.63	1.257	20.46	1.5	0.53711	1	--	0.53711	0	--	1.23509	0.01412	1.23286	-0.00453	1.23336	-0.00112	1.25159	0.01051
-0.588	-0.01351	-0.588	-0.01629	-0.588	-0.7478	-0.588	-0.8308	1.3	0.3109	1.3	0.01326	1.3	0.05103	1.3	0.05948	22.21	1.248	18.4	1.448	18.7	1.305	20.54	1.53	0.58594	4	--	0.58594	3	--	1.3354	0.01651	1.33359	-0.00191	1.33382	0.000984873	1.35339	0.01283
-0.587	-0.01331	-0.587	-0.01608	-0.587	-0.7434	-0.587	-0.8251	1.4	0.2918	1.4	0.01219	1.4	0.05128	1.4	0.05829	22.28	1.346	18.48	1.518	18.78	1.381	20.64	1.594	0.63477	4	--	0.63477	2	--	1.43243	0.01891	1.43147	0.000721279	1.43313	0.00309	1.45452	0.01517
-0.586	-0.0131	-0.586	-0.01586	-0.586	-0.7389	-0.586	-0.8198	1.5	0.2743	1.5	0.01107	1.5	0.04867	1.5	0.05846	22.38	1.475	18.58	1.623	18.88	1.486	20.74	1.701	0.68359	5	--	0.68359	3	--	1.53127	0.02131	1.5301	0.00334	1.53307	0.0052	1.54989	0.01748
-0.585	-0.01288	-0.585	-0.01563	-0.585	-0.7346	-0.585	-0.8142	1.6	0.2606	1.6	0.01049	1.6	0.04781	1.6	0.05847	22.48	1.643	18.69	1.767	18.98	1.622	20.86	1.844	0.73242	4	--	0.73242	2	--	1.63134	0.02372	1.62912	0.00596	1.63175	0.00731	1.64837	0.0198
-0.584	-0.0127	-0.584	-0.01545	-0.584	-0.7303	-0.584	-0.8088	1.7	0.2463	1.7	0.01292	1.7	0.04925	1.7	0.0548	22.59	1.841	18.81	1.942	19.09	1.791	20.98	2.02	0.78125	6	--	0.78125	2	--	1.73239	0.02613	1.72805	0.00858	1.73286	0.00943	1.75144	0.02213
-0.583	-0.01249	-0.583	-0.01523	-0.583	-0.726	-0.583	-0.8034	1.8	0.2358	1.8	0.01095	1.8	0.04676	1.8	0.05546	22.72	2.065	18.95	2.152	19.21	1.988	21.12	2.229	0.83008	1	--	0.83008	2	--	1.83077	0.02856	1.82759	0.01119	1.82984	0.01155	1.85219	0.02447
-0.582	-0.0123	-0.582	-0.01504	-0.582	-0.7215	-0.582	-0.7978	1.9	0.2259	1.9	0.01134	1.9	0.04573	1.9	0.05504	22.87	2.316	19.09	2.397	19.35	2.212	21.26	2.48	0.87891	0	--	0.87891	2	--	1.93104	0.03101	1.92524	0.01381	1.93068	0.01367	1.94586	0.02683
-0.581	-0.01212	-0.581	-0.01484	-0.581	-0.7171	-0.581	-0.7926	2	0.2165	2	0.01147	2	0.04644	2	0.05435	23.05	2.608	19.26	2.683	19.51	2.475	21.44	2.771	0.92773	2	--	0.92773	4	--	2.03181	0.03346	2.02462	0.01645	2.0291	0.01578	2.04691	0.0292
-0.58	-0.01193	-0.58	-0.01465	-0.58	-0.7127	-0.58	-0.7879	2.1	0.2079	2.1	0.01206	2.1	0.04632	2.1	0.05212	23.24	2.949	19.47	3.016	19.68	2.776	21.64	3.098	0.97656	1	--	0.97656	1	--	2.13141	0.03592	2.1256	0.01906	2.12805	0.0179	2.14647	0.03157
-0.579	-0.01176	-0.579	-0.01446	-0.579	-0.7084	-0.579	-0.7831	2.2	0.1985	2.2	0.01105	2.2	0.04682	2.2	0.05294	23.47	3.336	19.7	3.397	19.88	3.125	21.88	3.48	1.02539	0	--	1.02539	4	--	2.23151	0.03837	2.22414	0.02166	2.22557	0.02	2.24747	0.03394
-0.578	-0.01159	-0.578	-0.01429	-0.578	-0.7043	-0.578	-0.778	2.3	0.1915	2.3	0.01184	2.3	0.04361	2.3	0.05225	23.73	3.769	19.95	3.825	20.09	3.529	22.15	3.92	1.07422	3	--	1.07422	2	--	2.32944	0.0408	2.32705	0.02428	2.32264	0.02209	2.34817	0.0363
-0.577	-0.01141	-0.577	-0.01408	-0.577	-0.7001	-0.577	-0.7732	2.4	0.1848	2.4	0.01026	2.4	0.04376	2.4	0.05063	24	4.225	20.23	4.279	20.32	3.965	22.43	4.391	1.12305	4	--	1.12305	2	--	2.42786	0.04321	2.42894	0.02693	2.42268	0.02419	2.44835	0.03867
-0.576	-0.01126	-0.576	-0.01394	-0.576	-0.6957	-0.576	-0.7688	2.5	0.1776	2.5	0.00996	2.5	0.04368	2.5	0.05129	24.3	4.73	20.51	4.785	20.56	4.456	22.72	4.912	1.17188	3	--	1.17188	4	--	2.52521	0.04562	2.5295	0.02957	2.52347	0.02631	2.54534	0.04102
-0.575	-0.01108	-0.575	-0.01375	-0.575	-0.6914	-0.575	-0.7642	2.6	0.1714	2.6	0.01197	2.6	0.04393	2.6	0.05091	24.62	5.334	20.82	5.399	20.81	5.058	23.04	5.542	1.2207	2	--	1.2207	5	--	2.62603	0.04806	2.62796	0.03221	2.62547	0.02845	2.64413	0.04336
-0.574	-0.01092	-0.574	-0.01358	-0.574	-0.6873	-0.574	-0.7593	2.7	0.1688	2.7	0.01076	2.7	0.04306	2.7	0.04902	24.95	6.054	21.15	6.135	21.08	5.79	23.38	6.291	1.26953	4	--	1.26953	4	--	2.72578	0.05049	2.72671	0.03487	2.72713	0.03058	2.74197	0.04572
-0.573	-0.01077	-0.573	-0.0134	-0.573	-0.6831	-0.573	-0.7549	2.8	0.1614	2.8	0.00914	2.8	0.0434	2.8	0.05004	25.29	6.912	21.49	7.013	21.35	6.677	23.73	7.182	1.31836	1	--	1.31836	0	--	2.82359	0.0529	2.8294	0.03754	2.82814	0.03271	2.83906	0.04807
-0.572	-0.01061	-0.572	-0.01323	-0.572	-0.6787	-0.572	-0.7505	2.9	0.154	2.9	0.01121	2.9	0.04371	2.9	0.04977	25.63	7.91	21.83	8.037	21.63	7.716	24.09	8.215	1.36719	4	--	1.36719	1	--	2.92427	0.05532	2.92811	0.04022	2.92861	0.03485	2.93956	0.05041
-0.571	-0.01046	-0.571	-0.01308	-0.571	-0.6749	-0.571	-0.7464	3	0.151	3	0.00968	3	0.04223	3	0.0501	25.95	9.102	22.16	9.26	21.91	8.963	24.44	9.446	1.41602	3	--	1.41602	1	--	3.0229	0.05777	3.02693	0.0429	3.02845	0.037	3.0376	0.05276
-0.57	-0.01031	-0.57	-0.01292	-0.57	-0.671	-0.57	-0.7419	3.1	0.1475	3.1	0.01151	3.1	0.04169	3.1	0.04917	26.26	10.54	22.48	10.73	22.18	10.46	24.78	10.92	1.46484	2	--	1.46484	0	--	3.12443	0.06021	3.12915	0.0456	3.12968	0.03914	3.13563	0.05511
-0.569	-0.01015	-0.569	-0.01275	-0.569	-0.6669	-0.569	-0.7375	3.2	0.1456	3.2	0.00761	3.2	0.04218	3.2	0.04945	26.56	12.29	22.8	12.51	22.46	12.28	25.11	12.72	1.51367	3	--	1.51367	4	--	3.22557	0.06264	3.23063	0.04831	3.22983	0.04128	3.23469	0.05747
-0.568	-0.01003	-0.568	-0.01262	-0.568	-0.6629	-0.568	-0.7335	3.3	0.1396	3.3	0.0118	3.3	0.04161	3.3	0.04876	26.84	14.39	23.11	14.64	22.74	14.44	25.43	14.87	1.5625	1	--	1.5625	1	--	3.32752	0.06507	3.33232	0.05102	3.33013	0.04345	3.33625	0.05984
-0.567	-0.00988	-0.567	-0.01245	-0.567	-0.6591	-0.567	-0.7295	3.4	0.1346	3.4	0.01048	3.4	0.04286	3.4	0.04852	27.11	16.86	23.41	17.14	23.01	16.99	25.73	17.41	1.61133	5	--	1.61133	2	--	3.42613	0.06752	3.43173	0.05375	3.42768	0.04563	3.43445	0.06221
-0.566	-0.00974	-0.566	-0.01231	-0.566	-0.6551	-0.566	-0.7256	3.5	0.133	3.5	0.01104	3.5	0.04278	3.5	0.04942	27.37	20.03	23.72	20.34	23.31	20.22	26.03	20.65	1.66016	3	--	1.66016	3	--	3.52505	0.06997	3.53024	0.05649	3.53019	0.04782	3.53756	0.06458
-0.565	-0.00961	-0.565	-0.01216	-0.565	-0.6511	-0.565	-0.7217	3.6	0.1295	3.6	0.00992	3.6	0.04226	3.6	0.04877	27.74	23.79	24.13	24.14	23.71	24.05	26.43	24.5	1.70898	5	--	1.70898	1	--	3.62544	0.07242	3.6297	0.05922	3.63048	0.05	3.64067	0.06696
-0.564	-0.00947	-0.564	-0.01202	-0.564	-0.6473	-0.564	-0.7177	3.7	0.126	3.7	0.00949	3.7	0.03953	3.7	0.04903	28.19	28.21	24.6	28.59	24.18	28.54	26.91	29.03	1.75781	0	--	1.75781	2	--	3.72572	0.07488	3.72716	0.06195	3.73093	0.05218	3.7419	0.06932
-0.563	-0.00934	-0.563	-0.01186	-0.563	-0.6434	-0.563	-0.7136	3.8	0.1235	3.8	0.01029	3.8	0.04071	3.8	0.04797	28.66	33.69	25.09	34.1	24.67	34.08	27.39	34.65	1.80664	4	--	1.80664	6	--	3.82722	0.07735	3.82807	0.06469	3.83016	0.05436	3.84303	0.07169
-0.562	-0.00923	-0.562	-0.01174	-0.562	-0.6394	-0.562	-0.7097	3.9	0.1218	3.9	0.00924	3.9	0.04231	3.9	0.0491	29.14	40.39	25.58	40.82	25.18	40.82	27.91	41.49	1.85547	0	--	1.85547	3	--	3.9265	0.07982	3.92736	0.06744	3.93055	0.05654	3.94341	0.07408
-0.561	-0.00909	-0.561	-0.01159	-0.561	-0.6356	-0.561	-0.7063	4	0.118	4	0.00921	4	0.04134	4	0.04746	29.67	48.52	26.11	48.98	25.73	49.01	28.5	49.78	1.9043	3	--	1.9043	2	--	4.02511	0.0823	4.02564	0.0702	4.02756	0.05873	4.0436	0.07649
-0.56	-0.00897	-0.56	-0.01147	-0.56	-0.6321	-0.56	-0.7024	4.1	0.1151	4.1	0.00937	4.1	0.04046	4.1	0.04588	30.32	58.34	26.74	58.85	26.38	58.88	29.24	59.83	1.95313	3	--	1.95313	1	--	4.12523	0.08477	4.12288	0.07295	4.1282	0.06093	4.14236	0.0789
-0.559	-0.00885	-0.559	-0.01133	-0.559	-0.6285	-0.559	-0.6986	4.2	0.1145	4.2	0.01	4.2	0.04047	4.2	0.04861	31.11	70.16	27.53	70.75	27.18	70.78	30.14	71.95	2.00195	0	--	2.00195	3	--	4.22914	0.08725	4.22327	0.07569	4.22751	0.06315	4.24175	0.08132
-0.558	-0.00873	-0.558	-0.0112	-0.558	-0.6245	-0.558	-0.6951	4.3	0.1098	4.3	0.01028	4.3	0.04073	4.3	0.04788	32.04	84.35	28.53	85.03	28.18	85.06	31.29	86.47	2.05078	3	--	2.05078	4	--	4.32893	0.08974	4.32389	0.07847	4.32729	0.06535	4.34437	0.08373
-0.557	-0.00861	-0.557	-0.01106	-0.557	-0.6207	-0.557	-0.6913	4.4	0.1085	4.4	0.00878	4.4	0.04001	4.4	0.04704	33.24	101.4	29.76	102.2	29.42	102.2	32.71	103.8	2.09961	2	--	2.09961	3	--	4.42658	0.09222	4.42548	0.08127	4.42671	0.06754	4.44454	0.08616
-0.556	-0.00849	-0.556	-0.01094	-0.556	-0.6172	-0.556	-0.6874	4.5	0.1068	4.5	0.00897	4.5	0.03808	4.5	0.04564	34.81	121.9	31.32	122.9	31.01	123	34.5	124.7	2.14844	4	--	2.14844	5	--	4.52431	0.09469	4.52384	0.08406	4.52612	0.06975	4.54251	0.08857
-0.555	-0.00839	-0.555	-0.01081	-0.555	-0.6138	-0.555	-0.6839	4.6	0.1046	4.6	0.0086	4.6	0.04065	4.6	0.04781	36.79	146.5	33.25	147.8	32.91	147.9	36.73	149.8	2.19727	1	--	2.19727	1	--	4.62316	0.09719	4.62287	0.08684	4.62214	0.07196	4.64206	0.09097
-0.554	-0.00827	-0.554	-0.0107	-0.554	-0.6105	-0.554	-0.6805	4.7	0.1013	4.7	0.00926	4.7	0.04021	4.7	0.0452	39.25	176	35.79	177.9	35.29	177.7	39.41	179.8	2.24609	2	--	2.24609	1	--	4.72304	0.09968	4.7207	0.08963	4.72198	0.07419	4.74163	0.0934
-0.553	-0.00815	-0.553	-0.01056	-0.553	-0.607	-0.553	-0.677	4.8	0.1006	4.8	0.00921	4.8	0.04041	4.8	0.04522	42.34	211.3	39.22	213.8	38.64	213.5	42.92	215.6	2.29492	2	--	2.29492	3	--	4.82348	0.10216	4.82016	0.09243	4.82272	0.07642	4.8402	0.09582
-0.552	-0.00806	-0.552	-0.01046	-0.552	-0.6033	-0.552	-0.6736	4.9	0.09695	4.9	0.00825	4.9	0.0383	4.9	0.04607	46.02	253.5	43.57	256.6	42.98	256.5	47.4	258.4	2.34375	4	--	2.34375	2	--	4.92353	0.10466	4.92038	0.09524	4.92424	0.07864	4.94136	0.09823
-0.551	-0.00795	-0.551	-0.01034	-0.551	-0.5999	-0.551	-0.6702	5	0.09806	5	0.00957	5	0.04005	5	0.04586	50.37	304.2	48.85	308.1	48.18	308	52.65	309.8	2.39258	1	--	2.39258	1	--	5.02293	0.10716	5.02113	0.09805	5.02182	0.08088	5.04104	0.10066
-0.55	-0.00785	-0.55	-0.01022	-0.55	-0.5962	-0.55	-0.6668	5.1	0.09521	5.1	0.00848	5.1	0.04131	5.1	0.04667	55.49	364.9	55.42	369.6	54.7	369.9	58.96	371.2	2.44141	2	--	2.44141	3	--	5.12283	0.10967	5.11968	0.10085	5.12229	0.0831	5.13879	0.1031
-0.549	-0.00775	-0.549	-0.01011	-0.549	-0.5926	-0.549	-0.6632	5.2	0.09274	5.2	0.00948	5.2	0.04126	5.2	0.04717	61.31	437.6	63.99	442.9	63.02	444.4	66.62	445	2.49023	2	--	2.49023	2	--	5.22167	0.11218	5.21992	0.10365	5.22186	0.08532	5.23746	0.10553
-0.548	-0.00764	-0.548	-0.00999	-0.548	-0.5892	-0.548	-0.6597	5.3	0.0921	5.3	0.00975	5.3	0.04108	5.3	0.04595	68.45	524.5	74.56	530.1	73.85	533	75.96	532.7	2.53906	4	--	2.53906	0	--	5.32315	0.11469	5.31992	0.10645	5.3208	0.08754	5.33587	0.10795
-0.547	-0.00754	-0.547	-0.00987	-0.547	-0.5861	-0.547	-0.6567	5.4	0.08911	5.4	0.00898	5.4	0.03886	5.4	0.0466	76.89	629	86.61	634.7	87.83	638.6	86.94	637.3	2.58789	3	--	2.58789	2	--	5.4221	0.11721	5.41757	0.10926	5.42108	0.08977	5.43439	0.11039
-0.546	-0.00745	-0.546	-0.00978	-0.546	-0.5827	-0.546	-0.6536	5.5	0.08703	5.5	0.00865	5.5	0.03834	5.5	0.04681	86.49	754	101.7	759.1	105.6	764.3	99.87	761.6	2.63672	4	--	2.63672	3	--	5.51927	0.11974	5.52029	0.11208	5.52079	0.09201	5.53662	0.11284
-0.545	-0.00734	-0.545	-0.00965	-0.545	-0.5793	-0.545	-0.65	5.6	0.08742	5.6	0.00895	5.6	0.04142	5.6	0.04509	95.02	905.5	117.1	908.6	125.9	914.9	111.8	911.8	2.68555	2	--	2.68555	0	--	5.62199	0.12225	5.62276	0.11492	5.62135	0.09424	5.63515	0.11529
-0.544	-0.00726	-0.544	-0.00956	-0.544	-0.5761	-0.544	-0.6465	5.7	0.08677	5.7	0.00955	5.7	0.03936	5.7	0.04475	103.2	1088	132.6	1087	150.2	1094	123.1	1093	2.73438	0	--	2.73438	3	--	5.72034	0.12475	5.72432	0.11776	5.72212	0.09648	5.73482	0.11772
-0.543	-0.00716	-0.543	-0.00944	-0.543	-0.5727	-0.543	-0.6434	5.8	0.08204	5.8	0.00896	5.8	0.03945	5.8	0.04594	113.7	1304	152.5	1297	182.4	1306	136.6	1306	2.7832	3	--	2.7832	4	--	5.81974	0.12724	5.82612	0.12061	5.82312	0.09873	5.83314	0.12016
-0.542	-0.00707	-0.542	-0.00934	-0.542	-0.5692	-0.542	-0.6402	5.9	0.0836	5.9	0.00866	5.9	0.03797	5.9	0.0449	126.9	1563	176.9	1548	222.3	1554	153.6	1561	2.83203	1	--	2.83203	2	--	5.92074	0.12972	5.92617	0.12348	5.92249	0.10099	5.93191	0.12259
-0.541	-0.00698	-0.541	-0.00923	-0.541	-0.566	-0.541	-0.6368	6	0.08132	6	0.01031	6	0.0393	6	0.04653	144.7	1872	206.7	1845	269.7	1843	174.6	1864	2.88086	3	--	2.88086	3	--	6.01956	0.13222	6.02645	0.12637	6.02424	0.10325	6.0324	0.12501
-0.54	-0.00689	-0.54	-0.00913	-0.54	-0.5627	-0.54	-0.6335	6.1	0.07889	6.1	0.00942	6.1	0.03859	6.1	0.04607	168	2242	244.9	2198	325.7	2183	198.5	2224	2.92969	4	--	2.92969	1	--	6.12007	0.13473	6.12589	0.12927	6.12628	0.10552	6.13133	0.12743
-0.539	-0.0068	-0.539	-0.00904	-0.539	-0.5595	-0.539	-0.6306	6.2	0.08038	6.2	0.00701	6.2	0.0397	6.2	0.0463	193.7	2687	289.6	2622	387.2	2584	223.4	2657	2.97852	5	--	2.97852	1	--	6.22041	0.13724	6.22482	0.13217	6.22387	0.10782	6.23322	0.12986
-0.538	-0.00672	-0.538	-0.00894	-0.538	-0.5564	-0.538	-0.6278	6.3	0.07648	6.3	0.01079	6.3	0.03776	6.3	0.04629	220.1	3225	337.2	3130	452.8	3060	248.8	3179	3.02734	1	--	3.02734	1	--	6.32095	0.13978	6.32269	0.13509	6.32631	0.11012	6.33616	0.1323
-0.537	-0.00662	-0.537	-0.00883	-0.537	-0.5535	-0.537	-0.625	6.4	0.07708	6.4	0.00802	6.4	0.03947	6.4	0.04614	248.5	3873	391	3740	524.7	3628	277	3811	3.07617	3	--	3.07617	2	--	6.42065	0.1423	6.42262	0.13801	6.42536	0.11242	6.43571	0.13475
-0.536	-0.00656	-0.536	-0.00876	-0.536	-0.5503	-0.536	-0.6218	6.5	0.07449	6.5	0.00855	6.5	0.03965	6.5	0.04389	283.9	4657	458.9	4474	608.5	4308	311.1	4577	3.125	1	--	3.125	3	--	6.51933	0.14483	6.52141	0.14094	6.5214	0.11471	6.53372	0.13722
-0.535	-0.00646	-0.535	-0.00864	-0.535	-0.5469	-0.535	-0.6183	6.6	0.07478	6.6	0.00912	6.6	0.03827	6.6	0.04539	330.2	5604	552.7	5360	711.7	5123	354.4	5498	3.17383	0	--	3.17383	3	--	6.62096	0.14736	6.62299	0.14386	6.62251	0.11701	6.63499	0.13968
-0.534	-0.00638	-0.534	-0.00855	-0.534	-0.5437	-0.534	-0.615	6.7	0.07245	6.7	0.00666	6.7	0.03869	6.7	0.04587	391.4	6747	678.5	6427	843.3	6102	410.2	6611	3.22266	0	--	3.22266	3	--	6.7214	0.14991	6.72114	0.14677	6.7206	0.11931	6.73499	0.14214
-0.533	-0.00631	-0.533	-0.00846	-0.533	-0.5406	-0.533	-0.612	6.8	0.07155	6.8	0.00931	6.8	0.03848	6.8	0.04533	476.2	8127	846.8	7703	1014	7279	483.1	7957	3.27148	4	--	3.27148	0	--	6.82327	0.15248	6.81907	0.1497	6.81892	0.12161	6.83636	0.14462
-0.532	-0.00622	-0.532	-0.00836	-0.532	-0.5375	-0.532	-0.6093	6.9	0.06998	6.9	0.00829	6.9	0.03862	6.9	0.04442	588.1	9783	1073	9232	1243	8689	576.4	9575	3.32031	5	--	3.32031	2	--	6.92317	0.15504	6.91767	0.15263	6.9176	0.12393	6.93823	0.14712
-0.531	-0.00614	-0.531	-0.00827	-0.531	-0.5344	-0.531	-0.6065	7	0.07	7	0.00877	7	0.03851	7	0.04552	734.7	11760	1390	11050	1555	10360	698	11500	3.36914	0	--	3.36914	4	--	7.02348	0.15761	7.01699	0.15559	7.01801	0.12624	7.0385	0.14963
-0.53	-0.00607	-0.53	-0.00819	-0.53	-0.5314	-0.53	-0.6035	7.1	0.07074	7.1	0.00774	7.1	0.03832	7.1	0.04421	939.2	14150	1842	13220	1987	12360	860.7	13830	3.41797	3	--	3.41797	1	--	7.12287	0.16017	7.1194	0.15855	7.11797	0.12857	7.13703	0.15211
-0.529	-0.00598	-0.529	-0.00808	-0.529	-0.5282	-0.529	-0.6003	7.2	0.06829	7.2	0.00835	7.2	0.0365	7.2	0.04399	1209	16960	2438	15750	2551	14700	1067	16590	3.4668	2	--	3.4668	2	--	7.221	0.16274	7.21534	0.1615	7.21785	0.1309	7.2378	0.15461
-0.528	-0.00592	-0.528	-0.00801	-0.528	-0.5252	-0.528	-0.5972	7.3	0.06588	7.3	0.00853	7.3	0.03809	7.3	0.04571									3.51563	2	--	3.51563	3	--	7.3181	0.16529	7.31675	0.16444	7.31836	0.13321	7.33556	0.15712
-0.527	-0.00584	-0.527	-0.00791	-0.527	-0.5223	-0.527	-0.5942	7.4	0.0664	7.4	0.00871	7.4	0.03951	7.4	0.0453									3.56445	0	--	3.56445	2	--	7.41895	0.16784	7.41611	0.16739	7.41659	0.13553	7.43891	0.15962
-0.526	-0.00577	-0.526	-0.00783	-0.526	-0.5194	-0.526	-0.5913	7.5	0.06711	7.5	0.0102	7.5	0.0374	7.5	0.04429									3.61328	1	--	3.61328	6	--	7.5165	0.1704	7.51634	0.17034	7.51737	0.13786	7.53846	0.1621
-0.525	-0.00571	-0.525	-0.00775	-0.525	-0.5165	-0.525	-0.5883	7.6	0.06635	7.6	0.00741	7.6	0.03809	7.6	0.04646									3.66211	4	--	3.66211	4	--	7.61816	0.17299	7.6148	0.1733	7.61715	0.14019	7.63602	0.16459
-0.524	-0.00562	-0.524	-0.00766	-0.524	-0.5133	-0.524	-0.5851	7.7	0.06309	7.7	0.00874	7.7	0.03836	7.7	0.04447									3.71094	1	--	3.71094	1	--	7.71683	0.17556	7.7153	0.17627	7.71914	0.14252	7.73579	0.16711
-0.523	-0.00556	-0.523	-0.00758	-0.523	-0.5102	-0.523	-0.5822	7.8	0.06406	7.8	0.00851	7.8	0.03926	7.8	0.04487									3.75977	3	--	3.75977	3	--	7.81628	0.17812	7.81804	0.17927	7.8191	0.14486	7.83312	0.16963
-0.522	-0.00549	-0.522	-0.0075	-0.522	-0.5073	-0.522	-0.5792	7.9	0.06198	7.9	0.00685	7.9	0.03909	7.9	0.04541									3.80859	4	--	3.80859	2	--	7.91607	0.18067	7.91853	0.18226	7.91841	0.1472	7.93334	0.17213
-0.521	-0.00541	-0.521	-0.0074	-0.521	-0.5043	-0.521	-0.5763	8	0.06229	8	0.00801	8	0.03887	8	0.04538									3.85742	0	--	3.85742	5	--	8.01591	0.18323	8.01708	0.18524	8.01809	0.14955	8.03257	0.17462
-0.52	-0.00535	-0.52	-0.00734	-0.52	-0.5012	-0.52	-0.5733	8.1	0.06014	8.1	0.00833	8.1	0.03894	8.1	0.04438									3.90625	4	--	3.90625	2	--	8.11424	0.18579	8.11407	0.18824	8.11766	0.15189	8.13129	0.17712
-0.519	-0.00528	-0.519	-0.00724	-0.519	-0.4981	-0.519	-0.5702	8.2	0.0595	8.2	0.00898	8.2	0.04002	8.2	0.04443									3.95508	1	--	3.95508	2	--	8.21258	0.18835	8.21648	0.19127	8.21773	0.15422	8.23054	0.17961
-0.518	-0.00521	-0.518	-0.00717	-0.518	-0.4952	-0.518	-0.5677	8.3	0.06012	8.3	0.0076	8.3	0.03903	8.3	0.04364									4.00391	3	--	4.00391	3	--	8.31216	0.19092	8.31761	0.19427	8.31727	0.1566	8.32818	0.18211
-0.517	-0.00515	-0.517	-0.0071	-0.517	-0.4924	-0.517	-0.5649	8.4	0.05912	8.4	0.00858	8.4	0.03943	8.4	0.04331									4.05273	3	--	4.05273	2	--	8.41349	0.19351	8.413	0.19729	8.41763	0.15899	8.42961	0.18462
-0.516	-0.00508	-0.516	-0.00701	-0.516	-0.4894	-0.516	-0.5617	8.5	0.05688	8.5	0.00771	8.5	0.03683	8.5	0.04421									4.10156	1	--	4.10156	1	--	8.51457	0.19609	8.51479	0.20032	8.51502	0.16135	8.53243	0.18714
-0.515	-0.00501	-0.515	-0.00693	-0.515	-0.4863	-0.515	-0.5584	8.6	0.0578	8.6	0.00774	8.6	0.03687	8.6	0.04473									4.15039	2	--	4.15039	7	--	8.61524	0.19865	8.61389	0.20335	8.61721	0.16372	8.6317	0.18966
-0.514	-0.00496	-0.514	-0.00686	-0.514	-0.4832	-0.514	-0.5555	8.7	0.05694	8.7	0.00901	8.7	0.03888	8.7	0.0437									4.19922	1	--	4.19922	3	--	8.71472	0.20123	8.71594	0.2064	8.71417	0.16609	8.7322	0.19218
-0.513	-0.00488	-0.513	-0.00677	-0.513	-0.4803	-0.513	-0.5524	8.8	0.05706	8.8	0.0078	8.8	0.03607	8.8	0.04523									4.24805	3	--	4.24805	2	--	8.81417	0.20383	8.81606	0.20945	8.81383	0.16847	8.83398	0.1947
-0.512	-0.00486	-0.512	-0.00673	-0.512	-0.4773	-0.512	-0.5496	8.9	0.05665	8.9	0.0066	8.9	0.03732	8.9	0.04347									4.29688	1	--	4.29688	3	--	8.91393	0.20641	8.91533	0.21252	8.91285	0.17085	8.93171	0.19722
-0.511	-0.00477	-0.511	-0.00663	-0.511	-0.4742	-0.511	-0.5469	9	0.05238	9	0.00834	9	0.03879	9	0.04483									4.3457	1	--	4.3457	2	--	9.01567	0.20897	9.01746	0.21559	9.01779	0.17324	9.03131	0.19975
-0.51	-0.00471	-0.51	-0.00656	-0.51	-0.4713	-0.51	-0.5441	9.1	0.05463	9.1	0.0077	9.1	0.03797	9.1	0.04517									4.39453	6	--	4.39453	2	--	9.1147	0.21155	9.1185	0.21868	9.11683	0.17564	9.13185	0.20227
-0.509	-0.00465	-0.509	-0.00649	-0.509	-0.4685	-0.509	-0.5409	9.2	0.0528	9.2	0.00798	9.2	0.03773	9.2	0.04481									4.44336	2	--	4.44336	2	--	9.21624	0.21414	9.21671	0.22179	9.21485	0.17804	9.23259	0.20479
-0.508	-0.00459	-0.508	-0.00641	-0.508	-0.4657	-0.508	-0.5377	9.3	0.05411	9.3	0.00762	9.3	0.03728	9.3	0.04358									4.49219	0	--	4.49219	2	--	9.31502	0.21673	9.31399	0.22491	9.31546	0.18045	9.3319	0.20733
-0.507	-0.00454	-0.507	-0.00634	-0.507	-0.4627	-0.507	-0.535	9.4	0.05156	9.4	0.00794	9.4	0.03756	9.4	0.04614									4.54102	4	--	4.54102	3	--	9.41429	0.21932	9.4142	0.22804	9.41653	0.18287	9.43275	0.20987
-0.506	-0.00448	-0.506	-0.00628	-0.506	-0.4597	-0.506	-0.5327	9.5	0.05183	9.5	0.00763	9.5	0.03666	9.5	0.04463									4.58984	3	--	4.58984	4	--	9.51482	0.22192	9.5124	0.23116	9.51757	0.1853	9.52907	0.21241
-0.505	-0.0044	-0.505	-0.00619	-0.505	-0.4567	-0.505	-0.5299	9.6	0.05142	9.6	0.00816	9.6	0.03953	9.6	0.04325									4.63867	1	--	4.63867	1	--	9.61389	0.22454	9.61111	0.23428	9.61752	0.18774	9.62929	0.21495
-0.504	-0.00436	-0.504	-0.00614	-0.504	-0.4537	-0.504	-0.5269	9.7	0.04871	9.7	0.00776	9.7	0.03692	9.7	0.04417									4.6875	2	--	4.6875	2	--	9.71534	0.22716	9.70923	0.2374	9.71456	0.19018	9.72916	0.2175
-0.503	-0.0043	-0.503	-0.00605	-0.503	-0.4509	-0.503	-0.5235	9.8	0.0505	9.8	0.0072	9.8	0.03697	9.8	0.04424									4.73633	2	--	4.73633	1	--	9.81494	0.2298	9.80916	0.24052	9.81409	0.19262	9.82966	0.22006
-0.502	-0.00424	-0.502	-0.00599	-0.502	-0.4479	-0.502	-0.5203	9.9	0.0506	9.9	0.00636	9.9	0.03843	9.9	0.04397									4.78516	2	--	4.78516	2	--	9.91499	0.23244	9.90773	0.24364	9.91604	0.19506	9.9317	0.22264
-0.501	-0.00419	-0.501	-0.00592	-0.501	-0.445	-0.501	-0.5176	10	0.04899	10	0.00657	10	0.03871	10	0.04538									4.83398	2	--	4.83398	4	--	10.0146	0.23507	10.0078	0.24676	10.0131	0.1975	10.0313	0.22522
-0.5	-0.00414	-0.5	-0.00586	-0.5	-0.4422	-0.5	-0.5149	10.1	0.04658	10.1	0.00663	10.1	0.03713	10.1	0.04285									4.88281	1	--	4.88281	2	--	10.0547	0.23608	10.048	0.24835	10.0495	0.19871	10.0699	0.22637
-0.499	-0.00409	-0.499	-0.00579	-0.499	-0.4391	-0.499	-0.5119	10.2	0.04858	10.2	0.00706	10.2	0.03559	10.2	0.04487									4.93164	5	--	4.93164	4	--	9.95372	0.23479	9.94892	0.24769	9.94841	0.19813	9.96859	0.2254
-0.498	-0.00404	-0.498	-0.00573	-0.498	-0.4362	-0.498	-0.5088	10.3	0.04833	10.3	0.00908	10.3	0.03766	10.3	0.04349									4.98047	3	--	4.98047	0	--	9.85114	0.23283	9.84819	0.24628	9.84671	0.19696	9.86785	0.22375
-0.497	-0.00396	-0.497	-0.00564	-0.497	-0.4333	-0.497	-0.5057	10.4	0.04516	10.4	0.00604	10.4	0.03874	10.4	0.04293									5.0293	2	--	5.0293	5	--	9.74883	0.23084	9.74793	0.24481	9.74544	0.19574	9.76659	0.22203
-0.496	-0.00393	-0.496	-0.00559	-0.496	-0.4304	-0.496	-0.5028	10.5	0.04859	10.5	0.00933	10.5	0.03821	10.5	0.04297									5.07813	5	--	5.07813	5	--	9.65023	0.2288	9.64899	0.24329	9.64414	0.19447	9.66519	0.22028
-0.495	-0.00387	-0.495	-0.00554	-0.495	-0.4273	-0.495	-0.4998	10.6	0.04498	10.6	0.00705	10.6	0.03861	10.6	0.04362									5.12695	2	--	5.12695	5	--	9.54917	0.22673	9.55164	0.2417	9.54611	0.19317	9.56635	0.21849
-0.494	-0.00382	-0.494	-0.00546	-0.494	-0.4243	-0.494	-0.497	10.7	0.04666	10.7	0.00671	10.7	0.03576	10.7	0.04325									5.17578	2	--	5.17578	4	--	9.44783	0.22465	9.44999	0.24007	9.44861	0.19183	9.46561	0.21665
-0.493	-0.00376	-0.493	-0.00537	-0.493	-0.4215	-0.493	-0.494	10.8	0.04517	10.8	0.00647	10.8	0.03722	10.8	0.04353									5.22461	1	--	5.22461	4	--	9.34742	0.22258	9.35088	0.23839	9.35027	0.19048	9.36126	0.21476
-0.492	-0.00371	-0.492	-0.00533	-0.492	-0.4186	-0.492	-0.4911	10.9	0.04374	10.9	0.00845	10.9	0.03918	10.9	0.04482									5.27344	3	--	5.27344	2	--	9.24753	0.22047	9.25111	0.23666	9.25062	0.18908	9.26142	0.21285
-0.491	-0.00366	-0.491	-0.00528	-0.491	-0.4156	-0.491	-0.488	11	0.04353	11	0.00819	11	0.03938	11	0.04467									5.32227	5	--	5.32227	0	--	9.14827	0.21834	9.14922	0.2349	9.15178	0.18767	9.16556	0.21092
-0.49	-0.00362	-0.49	-0.00521	-0.49	-0.4127	-0.49	-0.4852	11.1	0.04522	11.1	0.00486	11.1	0.03485	11.1	0.04276									5.37109	1	--	5.37109	3	--	9.04715	0.21622	9.05205	0.23314	9.05099	0.18623	9.06066	0.20898
-0.489	-0.00355	-0.489	-0.00511	-0.489	-0.4098	-0.489	-0.4823	11.2	0.04325	11.2	0.00617	11.2	0.03775	11.2	0.04439									5.41992	1	--	5.41992	2	--	8.94772	0.21409	8.95474	0.23139	8.95006	0.18477	8.96314	0.20702
-0.488	-0.00352	-0.488	-0.00508	-0.488	-0.4068	-0.488	-0.4795	11.3	0.04411	11.3	0.00581	11.3	0.03852	11.3	0.04294									5.46875	2	--	5.46875	1	--	8.84658	0.21196	8.85686	0.22959	8.85031	0.1833	8.8636	0.20506
-0.487	-0.00346	-0.487	-0.00501	-0.487	-0.404	-0.487	-0.4763	11.4	0.04378	11.4	0.00562	11.4	0.03781	11.4	0.04221									5.51758	2	--	5.51758	3	--	8.74874	0.20982	8.75648	0.22776	8.75028	0.18184	8.76372	0.20309
-0.486	-0.00341	-0.486	-0.00495	-0.486	-0.4009	-0.486	-0.4732	11.5	0.04117	11.5	0.00616	11.5	0.03811	11.5	0.04295									5.56641	0	--	5.56641	1	--	8.64881	0.20768	8.65501	0.22592	8.65434	0.18036	8.66587	0.20112
-0.485	-0.00337	-0.485	-0.00489	-0.485	-0.3979	-0.485	-0.4704	11.6	0.04322	11.6	0.00847	11.6	0.03652	11.6	0.04329									5.61523	2	--	5.61523	3	--	8.54959	0.20552	8.55331	0.22405	8.55425	0.17886	8.57017	0.19912
-0.484	-0.00332	-0.484	-0.00483	-0.484	-0.3951	-0.484	-0.4675	11.7	0.0405	11.7	0.00755	11.7	0.03644	11.7	0.04352									5.66406	1	--	5.66406	7	--	8.45156	0.20336	8.4537	0.22216	8.4534	0.17733	8.46725	0.1971
-0.483	-0.00327	-0.483	-0.00477	-0.483	-0.3921	-0.483	-0.4644	11.8	0.04181	11.8	0.00683	11.8	0.03755	11.8	0.04212									5.71289	1	--	5.71289	1	--	8.3516	0.20121	8.35469	0.22026	8.35286	0.17579	8.36913	0.19507
-0.482	-0.00323	-0.482	-0.00472	-0.482	-0.3891	-0.482	-0.4613	11.9	0.0414	11.9	0.00535	11.9	0.03668	11.9	0.04338									5.76172	1	--	5.76172	4	--	8.2532	0.19906	8.25403	0.21835	8.25277	0.17424	8.26858	0.19307
-0.481	-0.00317	-0.481	-0.00465	-0.481	-0.3861	-0.481	-0.4582	12	0.04071	12	0.00595	12	0.03627	12	0.04511									5.81055	6	--	5.81055	6	--	8.15085	0.19691	8.15639	0.21644	8.15078	0.17267	8.16993	0.19108
-0.48	-0.00314	-0.48	-0.0046	-0.48	-0.3831	-0.48	-0.4554	12.1	0.04031	12.1	0.00629	12.1	0.03676	12.1	0.04337									5.85938	7	--	5.85938	1	--	8.05217	0.19473	8.05622	0.21449	8.05176	0.17111	8.06892	0.18907
-0.479	-0.00309	-0.479	-0.00454	-0.479	-0.3802	-0.479	-0.4525	12.2	0.03997	12.2	0.00611	12.2	0.03728	12.2	0.04261									5.9082	5	--	5.9082	1	--	7.95263	0.19255	7.95385	0.21251	7.95187	0.16956	7.97187	0.18705
-0.478	-0.00304	-0.478	-0.00447	-0.478	-0.3773	-0.478	-0.4493	12.3	0.03955	12.3	0.00793	12.3	0.03698	12.3	0.04371									5.95703	7	--	5.95703	7	--	7.85388	0.19038	7.85225	0.21056	7.85122	0.16795	7.8727	0.18502
-0.477	-0.003	-0.477	-0.00442	-0.477	-0.3746	-0.477	-0.4463	12.4	0.03901	12.4	0.00601	12.4	0.03708	12.4	0.04431									6.00586	3	--	6.00586	7	--	7.75557	0.18821	7.75331	0.20858	7.75273	0.16633	7.77162	0.18298
-0.476	-0.00295	-0.476	-0.00438	-0.476	-0.3716	-0.476	-0.4434	12.5	0.03818	12.5	0.00622	12.5	0.03858	12.5	0.04415									6.05469	2	--	6.05469	3	--	7.65379	0.18603	7.65273	0.20657	7.65308	0.16473	7.67076	0.18092
-0.475	-0.00291	-0.475	-0.00431	-0.475	-0.3686	-0.475	-0.4405	12.6	0.0384	12.6	0.00686	12.6	0.03606	12.6	0.04354									6.10352	2	--	6.10352	4	--	7.5543	0.18386	7.55232	0.20457	7.55295	0.16312	7.57244	0.17887
-0.474	-0.00288	-0.474	-0.00426	-0.474	-0.3656	-0.474	-0.4374	12.7	0.03925	12.7	0.0068	12.7	0.03775	12.7	0.04405									6.15234	2	--	6.15234	5	--	7.45546	0.18165	7.45158	0.20256	7.45094	0.16149	7.47072	0.17683
-0.473	-0.00281	-0.473	-0.00419	-0.473	-0.3627	-0.473	-0.4343	12.8	0.03815	12.8	0.00512	12.8	0.03631	12.8	0.04116									6.20117	4	--	6.20117	2	--	7.35413	0.17942	7.35262	0.20054	7.35401	0.15985	7.37049	0.17477
-0.472	-0.00279	-0.472	-0.00416	-0.472	-0.3599	-0.472	-0.4313	12.9	0.03856	12.9	0.00477	12.9	0.03799	12.9	0.04376									6.25	5	--	6.25	3	--	7.25562	0.17723	7.2534	0.1985	7.25186	0.15821	7.2699	0.17267
-0.471	-0.00273	-0.471	-0.00409	-0.471	-0.3569	-0.471	-0.4283	13	0.03644	13	0.0058	13	0.03648	13	0.04378									6.29883	3	--	6.29883	4	--	7.15577	0.17505	7.15183	0.19643	7.15244	0.15656	7.1697	0.17059
-0.47	-0.00269	-0.47	-0.00403	-0.47	-0.3538	-0.47	-0.4253	13.1	0.03672	13.1	0.00809	13.1	0.03634	13.1	0.04286									6.34766	5	--	6.34766	5	--	7.05483	0.17285	7.0537	0.19435	7.05293	0.1549	7.07123	0.16854
-0.469	-0.00265	-0.469	-0.00398	-0.469	-0.351	-0.469	-0.4222	13.2	0.03819	13.2	0.00589	13.2	0.03899	13.2	0.04484									6.39648	5	--	6.39648	5	--	6.9538	0.17065	6.95354	0.19225	6.95387	0.15321	6.97061	0.16646
-0.468	-0.00261	-0.468	-0.00392	-0.468	-0.3481	-0.468	-0.4192	13.3	0.03627	13.3	0.00591	13.3	0.03712	13.3	0.0419									6.44531	6	--	6.44531	2	--	6.85391	0.16844	6.8551	0.19015	6.85661	0.15151	6.86635	0.16437
-0.467	-0.00256	-0.467	-0.00387	-0.467	-0.3451	-0.467	-0.4161	13.4	0.03678	13.4	0.00658	13.4	0.03646	13.4	0.04526									6.49414	2	--	6.49414	1	--	6.75706	0.16624	6.75388	0.18804	6.75541	0.14979	6.7679	0.16229
-0.466	-0.00253	-0.466	-0.00383	-0.466	-0.3421	-0.466	-0.413	13.5	0.0353	13.5	0.00619	13.5	0.03719	13.5	0.04276									6.54297	5	--	6.54297	5	--	6.65549	0.16401	6.65689	0.18592	6.65503	0.14808	6.66822	0.1602
-0.465	-0.00247	-0.465	-0.00376	-0.465	-0.3393	-0.465	-0.41	13.6	0.03535	13.6	0.00654	13.6	0.03786	13.6	0.04261									6.5918	5	--	6.5918	4	--	6.55491	0.16177	6.55858	0.1838	6.55414	0.14637	6.57013	0.1581
-0.464	-0.00245	-0.464	-0.00372	-0.464	-0.3364	-0.464	-0.4069	13.7	0.0362	13.7	0.00634	13.7	0.03763	13.7	0.0417									6.64063	5	--	6.64063	3	--	6.45589	0.15953	6.45998	0.18168	6.45638	0.14465	6.4704	0.15599
-0.463	-0.0024	-0.463	-0.00367	-0.463	-0.3335	-0.463	-0.4038	13.8	0.03476	13.8	0.00549	13.8	0.0363	13.8	0.04341									6.68945	4	--	6.68945	2	--	6.35667	0.15728	6.36155	0.17955	6.35765	0.14292	6.37123	0.15386
-0.462	-0.00236	-0.462	-0.00361	-0.462	-0.3307	-0.462	-0.4009	13.9	0.0326	13.9	0.00572	13.9	0.03619	13.9	0.04351									6.73828	7	--	6.73828	5	--	6.25722	0.15502	6.26081	0.17741	6.25878	0.14119	6.26811	0.15173
-0.461	-0.00231	-0.461	-0.00356	-0.461	-0.3278	-0.461	-0.3978	14	0.03299	14	0.00641	14	0.03818	14	0.04215									6.78711	4	--	6.78711	4	--	6.1571	0.15276	6.16157	0.17528	6.15957	0.13945	6.16734	0.14958
-0.46	-0.00228	-0.46	-0.00351	-0.46	-0.3247	-0.46	-0.3946	14.1	0.03451	14.1	0.0051	14.1	0.03748	14.1	0.04433									6.83594	2	--	6.83594	7	--	6.05604	0.1505	6.06382	0.17316	6.06275	0.13771	6.0685	0.14743
-0.459	-0.00225	-0.459	-0.00347	-0.459	-0.3218	-0.459	-0.3916	14.2	0.03364	14.2	0.00609	14.2	0.03511	14.2	0.04246									6.88477	4	--	6.88477	7	--	5.9569	0.14823	5.96393	0.17105	5.9617	0.13597	5.96941	0.14528
-0.458	-0.00221	-0.458	-0.00342	-0.458	-0.319	-0.458	-0.3887	14.3	0.0355	14.3	0.00609	14.3	0.03801	14.3	0.0431									6.93359	11	--	6.93359	14	--	5.858	0.14597	5.86271	0.16889	5.86218	0.13425	5.86872	0.14313
-0.457	-0.00215	-0.457	-0.00336	-0.457	-0.3161	-0.457	-0.3856	14.4	0.03096	14.4	0.0064	14.4	0.03781	14.4	0.04291									6.98242	11	--	6.98242	16	--	5.76009	0.14373	5.76076	0.16671	5.76194	0.13251	5.77251	0.14097
-0.456	-0.00214	-0.456	-0.00332	-0.456	-0.3133	-0.456	-0.3824	14.5	0.034	14.5	0.00485	14.5	0.03625	14.5	0.04068									7.03125	13	--	7.03125	13	--	5.661	0.14147	5.65829	0.16454	5.66233	0.13075	5.67255	0.13882
-0.455	-0.00208	-0.455	-0.00327	-0.455	-0.3107	-0.455	-0.3793	14.6	0.03268	14.6	0.00692	14.6	0.03539	14.6	0.04358									7.08008	21	--	7.08008	18	--	5.56139	0.1392	5.55829	0.16236	5.56193	0.12898	5.57211	0.13669
-0.454	-0.00204	-0.454	-0.00321	-0.454	-0.3078	-0.454	-0.3762	14.7	0.03236	14.7	0.00647	14.7	0.03677	14.7	0.04405									7.12891	26	--	7.12891	33	--	5.4606	0.13696	5.45906	0.16018	5.46166	0.12721	5.47507	0.13456
-0.453	-0.00202	-0.453	-0.00317	-0.453	-0.3049	-0.453	-0.3733	14.8	0.03056	14.8	0.00763	14.8	0.03698	14.8	0.04238									7.17773	41	--	7.17773	64	--	5.36204	0.13472	5.35913	0.15798	5.36026	0.12543	5.37556	0.13242
-0.452	-0.00197	-0.452	-0.00312	-0.452	-0.302	-0.452	-0.3704	14.9	0.03231	14.9	0.00564	14.9	0.0369	14.9	0.04243									7.22656	64	--	7.22656	96	--	5.26176	0.13247	5.25926	0.15578	5.26057	0.12364	5.27782	0.1303
-0.451	-0.00193	-0.451	-0.00307	-0.451	-0.2993	-0.451	-0.3672	15	0.03172	15	0.0054	15	0.03677	15	0.04401									7.27539	70	--	7.27539	105	--	5.16124	0.13022	5.15857	0.15359	5.15948	0.12185	5.17697	0.12818
-0.45	-0.00191	-0.45	-0.00304	-0.45	-0.2965	-0.45	-0.3642	15.1	0.03195	15.1	0.00527	15.1	0.03488	15.1	0.04182									7.32422	108	--	7.32422	129	--	5.06295	0.12796	5.05927	0.15139	5.05898	0.12008	5.07962	0.12604
-0.449	-0.00185	-0.449	-0.00298	-0.449	-0.2936	-0.449	-0.3613	15.2	0.03049	15.2	0.00677	15.2	0.03823	15.2	0.04188									7.37305	116	--	7.37305	144	--	4.96202	0.1257	4.95654	0.14916	4.95958	0.1183	4.98442	0.12389
-0.448	-0.00184	-0.448	-0.00295	-0.448	-0.2909	-0.448	-0.3584	15.3	0.03057	15.3	0.00705	15.3	0.03625	15.3	0.04123									7.42188	143	--	7.42188	178	--	4.86306	0.12344	4.85521	0.14691	4.8597	0.11649	4.88294	0.12173
-0.447	-0.0018	-0.447	-0.0029	-0.447	-0.2882	-0.447	-0.3552	15.4	0.03112	15.4	0.00651	15.4	0.03736	15.4	0.04268									7.4707	171	--	7.4707	205	--	4.76172	0.12116	4.75863	0.14466	4.76055	0.11466	4.78045	0.11957
-0.446	-0.00176	-0.446	-0.00285	-0.446	-0.2853	-0.446	-0.3521	15.5	0.02858	15.5	0.00528	15.5	0.03575	15.5	0.04197									7.51953	190	--	7.51953	257	--	4.6614	0.1189	4.66112	0.1424	4.65949	0.11282	4.68059	0.11741
-0.445	-0.00172	-0.445	-0.0028	-0.445	-0.2824	-0.445	-0.349	15.6	0.0299	15.6	0.0051	15.6	0.03731	15.6	0.04417									7.56836	218	--	7.56836	303	--	4.56189	0.11663	4.56416	0.14015	4.55984	0.11098	4.58061	0.11525
-0.444	-0.00169	-0.444	-0.00276	-0.444	-0.2798	-0.444	-0.3459	15.7	0.02867	15.7	0.00643	15.7	0.03718	15.7	0.04162									7.61719	260	--	7.61719	313	--	4.46096	0.11435	4.46456	0.13788	4.46093	0.10914	4.47845	0.1131
-0.443	-0.00165	-0.443	-0.00273	-0.443	-0.2771	-0.443	-0.3428	15.8	0.03004	15.8	0.00505	15.8	0.03546	15.8	0.04221									7.66602	295	--	7.66602	355	--	4.36283	0.11207	4.36514	0.13561	4.361	0.10731	4.37701	0.11094
-0.442	-0.00162	-0.442	-0.00268	-0.442	-0.2745	-0.442	-0.3397	15.9	0.03021	15.9	0.00563	15.9	0.03574	15.9	0.04248									7.71484	324	--	7.71484	417	--	4.26133	0.10977	4.2653	0.13333	4.2615	0.10547	4.2775	0.10874
-0.441	-0.00157	-0.441	-0.00262	-0.441	-0.2717	-0.441	-0.3367	16	0.02855	16	0.00467	16	0.03666	16	0.04269									7.76367	394	--	7.76367	457	--	4.16061	0.10746	4.16646	0.13102	4.16385	0.10361	4.1758	0.10655
-0.44	-0.00156	-0.44	-0.0026	-0.44	-0.269	-0.44	-0.3339	16.1	0.02963	16.1	0.00404	16.1	0.03694	16.1	0.04157									7.8125	402	--	7.8125	501	--	4.05956	0.10516	4.06702	0.12873	4.06282	0.10175	4.07652	0.10435
-0.439	-0.00151	-0.439	-0.00255	-0.439	-0.2663	-0.439	-0.3308	16.2	0.02894	16.2	0.00689	16.2	0.03641	16.2	0.04135									7.86133	451	--	7.86133	540	--	3.95881	0.10285	3.96718	0.12646	3.96249	0.09986	3.97736	0.10215
-0.438	-0.00148	-0.438	-0.00251	-0.438	-0.2636	-0.438	-0.3277	16.3	0.02699	16.3	0.00379	16.3	0.03743	16.3	0.04314									7.91016	515	--	7.91016	597	--	3.86061	0.10054	3.86795	0.12415	3.86501	0.098	3.87428	0.09995
-0.437	-0.00145	-0.437	-0.00247	-0.437	-0.261	-0.437	-0.3247	16.4	0.02851	16.4	0.00525	16.4	0.03519	16.4	0.04335									7.95898	528	--	7.95898	602	--	3.76109	0.09825	3.76705	0.12184	3.76563	0.09614	3.77476	0.09775
-0.436	-0.00141	-0.436	-0.00242	-0.436	-0.2583	-0.436	-0.3217	16.5	0.02791	16.5	0.00501	16.5	0.03549	16.5	0.043									8.00781	596	--	8.00781	680	--	3.66263	0.09594	3.66666	0.11952	3.66659	0.09426	3.68035	0.09556
-0.435	-0.00137	-0.435	-0.00238	-0.435	-0.2557	-0.435	-0.3187	16.6	0.02746	16.6	0.00593	16.6	0.03747	16.6	0.04366									8.05664	684	--	8.05664	731	--	3.56378	0.09363	3.56887	0.11719	3.56813	0.09238	3.58005	0.09336
-0.434	-0.00136	-0.434	-0.00235	-0.434	-0.2529	-0.434	-0.3158	16.7	0.02879	16.7	0.00602	16.7	0.03613	16.7	0.04258									8.10547	734	--	8.10547	721	--	3.46447	0.09133	3.47125	0.11487	3.4654	0.09049	3.47938	0.09113
-0.433	-0.00131	-0.433	-0.0023	-0.433	-0.2503	-0.433	-0.3128	16.8	0.02747	16.8	0.00447	16.8	0.03686	16.8	0.0395									8.1543	742	--	8.1543	781	--	3.36468	0.08902	3.3698	0.11252	3.36446	0.08859	3.38126	0.08893
-0.432	-0.0013	-0.432	-0.00227	-0.432	-0.2478	-0.432	-0.3098	16.9	0.02816	16.9	0.00434	16.9	0.03625	16.9	0.04262									8.20313	734	--	8.20313	870	--	3.26445	0.08668	3.26739	0.11018	3.26479	0.08669	3.28052	0.08673
-0.431	-0.00125	-0.431	-0.00223	-0.431	-0.2453	-0.431	-0.3068	17	0.02778	17	0.00512	17	0.03651	17	0.04221									8.25195	816	--	8.25195	849	--	3.16469	0.08434	3.16852	0.10786	3.16537	0.08479	3.18491	0.08449
-0.43	-0.00122	-0.43	-0.00218	-0.43	-0.2427	-0.43	-0.3039	17.1	0.02732	17.1	0.00589	17.1	0.03771	17.1	0.04176									8.30078	843	--	8.30078	845	--	3.06473	0.08201	3.07	0.10553	3.06747	0.08289	3.08345	0.08227
-0.429	-0.00119	-0.429	-0.00215	-0.429	-0.2401	-0.429	-0.3009	17.2	0.02568	17.2	0.00535	17.2	0.0366	17.2	0.04346									8.34961	918	--	8.34961	912	--	2.96396	0.07969	2.96964	0.10319	2.96704	0.081	2.98311	0.08004
-0.428	-0.00116	-0.428	-0.00211	-0.428	-0.2375	-0.428	-0.2978	17.3	0.02713	17.3	0.00504	17.3	0.03627	17.3	0.04162									8.39844	902	--	8.39844	930	--	2.86538	0.07736	2.86631	0.10085	2.867	0.0791	2.88592	0.07781
-0.427	-0.00114	-0.427	-0.00208	-0.427	-0.235	-0.427	-0.2949	17.4	0.02677	17.4	0.0057	17.4	0.03365	17.4	0.04237									8.44727	934	--	8.44727	912	--	2.76383	0.07503	2.7667	0.09851	2.76799	0.0772	2.78631	0.07559
-0.426	-0.00111	-0.426	-0.00204	-0.426	-0.2325	-0.426	-0.2921	17.5	0.02784	17.5	0.0048	17.5	0.03769	17.5	0.04194									8.49609	944	--	8.49609	982	--	2.66422	0.07269	2.66613	0.09617	2.66647	0.07529	2.68195	0.07337
-0.425	-0.00107	-0.425	-0.00199	-0.425	-0.23	-0.425	-0.2891	17.6	0.02629	17.6	0.00458	17.6	0.03591	17.6	0.04316									8.54492	954	--	8.54492	919	--	2.56577	0.07036	2.56347	0.0938	2.56654	0.07338	2.5841	0.07113
-0.424	-0.00106	-0.424	-0.00197	-0.424	-0.2276	-0.424	-0.2861	17.7	0.02583	17.7	0.00565	17.7	0.03751	17.7	0.04358									8.59375	945	--	8.59375	932	--	2.46669	0.06805	2.46479	0.09143	2.46736	0.07148	2.48713	0.06891
-0.423	-0.00102	-0.423	-0.00194	-0.423	-0.2251	-0.423	-0.2833	17.8	0.02673	17.8	0.00437	17.8	0.0377	17.8	0.04273									8.64258	994	--	8.64258	1000	--	2.366	0.06574	2.36336	0.08906	2.36662	0.06955	2.38485	0.0667
-0.422	-0.0009904	-0.422	-0.00189	-0.422	-0.2225	-0.422	-0.2805	17.9	0.02479	17.9	0.00572	17.9	0.03716	17.9	0.04276									8.69141	988	--	8.69141	963	--	2.26653	0.06343	2.26423	0.08668	2.2655	0.06762	2.28521	0.0645
-0.421	-0.0009622	-0.421	-0.00187	-0.421	-0.22	-0.421	-0.2777	18	0.02491	18	0.00562	18	0.0364	18	0.04109									8.74023	1000	--	8.74023	954	--	2.16811	0.06111	2.16516	0.08427	2.16478	0.0657	2.18632	0.06229
-0.42	-0.0009314	-0.42	-0.00182	-0.42	-0.2176	-0.42	-0.2747	18.1	0.02463	18.1	0.00565	18.1	0.037	18.1	0.04314									8.78906	994	994.157	8.78906	976	947.084	2.06843	0.05879	2.06416	0.08185	2.06477	0.06375	2.08687	0.06009
-0.419	-0.0009016	-0.419	-0.00179	-0.419	-0.2153	-0.419	-0.2719	18.2	0.02539	18.2	0.00506	18.2	0.03545	18.2	0.04182									8.83789	995	962.337	8.83789	935	912.291	1.96747	0.05647	1.96116	0.07942	1.96565	0.06178	1.9879	0.05787
-0.418	-0.0008847	-0.418	-0.00176	-0.418	-0.213	-0.418	-0.2691	18.3	0.02424	18.3	0.00581	18.3	0.03513	18.3	0.04281									8.88672	997	931.641	8.88672	940	878.914	1.86533	0.05413	1.86307	0.07699	1.86358	0.05981	1.88813	0.05564
-0.417	-0.0008329	-0.417	-0.00171	-0.417	-0.2105	-0.417	-0.2661	18.4	0.02388	18.4	0.00615	18.4	0.03656	18.4	0.04193									8.93555	977	902.029	8.93555	931	846.895	1.76759	0.05179	1.76721	0.07456	1.76324	0.05784	1.7845	0.05342
-0.416	-0.000823	-0.416	-0.00169	-0.416	-0.208	-0.416	-0.2632	18.5	0.0259	18.5	0.00492	18.5	0.03697	18.5	0.04334									8.98438	980	873.462	8.98438	836	816.177	1.66679	0.04944	1.66749	0.07213	1.66435	0.05587	1.6849	0.05117
-0.415	-0.0007914	-0.415	-0.00166	-0.415	-0.2056	-0.415	-0.2605	18.6	0.02335	18.6	0.00519	18.6	0.03541	18.6	0.04196									9.0332	863	845.902	9.0332	801	786.707	1.56595	0.04708	1.56759	0.06969	1.56607	0.05389	1.5824	0.04892
-0.414	-0.0007652	-0.414	-0.00162	-0.414	-0.2033	-0.414	-0.2577	18.7	0.02431	18.7	0.00521	18.7	0.03623	18.7	0.04382									9.08203	869	819.312	9.08203	827	758.433	1.46606	0.0447	1.46913	0.06725	1.46567	0.05191	1.48175	0.04667
-0.413	-0.0007393	-0.413	-0.00159	-0.413	-0.201	-0.413	-0.2549	18.8	0.02135	18.8	0.00519	18.8	0.03561	18.8	0.04261									9.13086	870	793.659	9.13086	784	731.304	1.36382	0.04232	1.36892	0.06481	1.36992	0.04993	1.3811	0.0444
-0.412	-0.0007129	-0.412	-0.00155	-0.412	-0.1988	-0.412	-0.252	18.9	0.02468	18.9	0.00355	18.9	0.03796	18.9	0.04354									9.17969	807	768.907	9.17969	696	705.275	1.26301	0.03995	1.26975	0.06235	1.26852	0.04794	1.28111	0.04212
-0.411	-0.0006893	-0.411	-0.00153	-0.411	-0.1966	-0.411	-0.2493	19	0.02255	19	0.00627	19	0.03624	19	0.04408									9.22852	790	745.025	9.22852	694	680.298	1.16255	0.03756	1.16898	0.05986	1.16914	0.04595	1.18026	0.03983
-0.41	-0.0006614	-0.41	-0.0015	-0.41	-0.1942	-0.41	-0.2466	19.1	0.02399	19.1	0.00384	19.1	0.03712	19.1	0.04228									9.27734	699	721.982	9.27734	682	656.331	1.06508	0.03519	1.06762	0.05739	1.06933	0.04395	1.08054	0.03756
-0.409	-0.0006213	-0.409	-0.00146	-0.409	-0.1919	-0.409	-0.2438	19.2	0.02302	19.2	0.00656	19.2	0.03682	19.2	0.04332									9.32617	684	699.747	9.32617	643	633.332	0.96614	0.03283	0.97011	0.05495	0.97013	0.04194	0.98211	0.0353
-0.408	-0.0006271	-0.408	-0.00145	-0.408	-0.1896	-0.408	-0.2411	19.3	0.02549	19.3	0.00326	19.3	0.03745	19.3	0.04236									9.375	643	678.291	9.375	602	611.26	0.86743	0.03047	0.87086	0.05249	0.87077	0.03995	0.88166	0.03301
-0.407	-0.0005848	-0.407	-0.00141	-0.407	-0.1874	-0.407	-0.2384	19.4	0.02295	19.4	0.00353	19.4	0.03795	19.4	0.04321									9.42383	663	657.586	9.42383	624	590.077	0.76642	0.02809	0.77069	0.05003	0.76834	0.03797	0.78313	0.03072
-0.406	-0.0005582	-0.406	-0.00138	-0.406	-0.1853	-0.406	-0.2357	19.5	0.02143	19.5	0.00509	19.5	0.03599	19.5	0.04206									9.47266	591	637.605	9.47266	544	569.746	0.66836	0.0257	0.67255	0.04757	0.67032	0.03597	0.68677	0.02845
-0.405	-0.0005412	-0.405	-0.00135	-0.405	-0.1831	-0.405	-0.233	19.6	0.0227	19.6	0.00445	19.6	0.03778	19.6	0.04219									9.52148	617	618.322	9.52148	538	550.233	0.56773	0.0233	0.57107	0.04509	0.57151	0.03397	0.58631	0.02617
-0.404	-0.0005119	-0.404	-0.00132	-0.404	-0.1809	-0.404	-0.2303	19.7	0.0225	19.7	0.00353	19.7	0.03536	19.7	0.04146									9.57031	571	599.712	9.57031	531	531.503	0.46865	0.0209	0.46926	0.04259	0.47095	0.03196	0.48656	0.02387
-0.403	-0.0004885	-0.403	-0.00129	-0.403	-0.1787	-0.403	-0.2276	19.8	0.02436	19.8	0.00557	19.8	0.03709	19.8	0.04247									9.61914	551	581.751	9.61914	491	513.523	0.36931	0.01854	0.36549	0.04009	0.36892	0.02994	0.38909	0.02158
-0.402	-0.0004764	-0.402	-0.00127	-0.402	-0.1765	-0.402	-0.225	19.9	0.02266	19.9	0.00445	19.9	0.03609	19.9	0.04192									9.66797	575	564.415	9.66797	472	496.263	0.2684	0.0162	0.26703	0.0376	0.27026	0.02793	0.28688	0.01931
-0.401	-0.0004319	-0.401	-0.00123	-0.401	-0.1744	-0.401	-0.2225	20	0.02293	20	0.00683	20	0.03766	20	0.04349									9.7168	489	547.682	9.7168	493	479.693	0.16848	0.01384	0.16938	0.03511	0.16918	0.02591	0.19088	0.01705
-0.4	-0.0004278	-0.4	-0.00121	-0.4	-0.1723	-0.4	-0.2199	20.1	0.02232	20.1	0.00403	20.1	0.03709	20.1	0.04356									9.76563	501	531.531	9.76563	423	463.785	0.0703	0.01147	0.06951	0.0326	0.07142	0.02386	0.09174	0.01476
-0.399	-0.0003959	-0.399	-0.00118	-0.399	-0.1703	-0.399	-0.2172	20.2	0.02269	20.2	0.00476	20.2	0.036	20.2	0.04077									9.81445	489	515.94	9.81445	399	448.51	-0.02828	0.0091	-0.03149	0.03004	-0.03219	0.02181	-0.01277	0.01247
-0.398	-0.0003736	-0.398	-0.00115	-0.398	-0.1682	-0.398	-0.2147	20.3	0.02156	20.3	0.00646	20.3	0.03431	20.3	0.04244									9.86328	507	500.889	9.86328	392	433.844	-0.12839	0.0067	-0.13357	0.0275	-0.13115	0.01974	-0.1138	0.01019
-0.397	-0.0003599	-0.397	-0.00114	-0.397	-0.1661	-0.397	-0.212	20.4	0.01997	20.4	0.00466	20.4	0.03613	20.4	0.04007									9.91211	480	486.359	9.91211	370	419.76	-0.22788	0.00428	-0.23361	0.02495	-0.23648	0.01768	-0.21435	0.00789
-0.396	-0.0003315	-0.396	-0.0011	-0.396	-0.164	-0.396	-0.2095	20.5	0.02224	20.5	0.0026	20.5	0.03756	20.5	0.04302									9.96094	438	472.331	9.96094	382	406.235	-0.32772	0.00188	-0.33352	0.02237	-0.33624	0.01562	-0.31394	0.00558
-0.395	-0.0003175	-0.395	-0.00108	-0.395	-0.162	-0.395	-0.207	20.6	0.01922	20.6	0.00634	20.6	0.03463	20.6	0.04164									10.0098	447	458.788	10.0098	349	393.246	-0.42805	-0.000525065	-0.43334	0.0198	-0.43466	0.01352	-0.4126	0.00328
-0.394	-0.0002949	-0.394	-0.00106	-0.394	-0.16	-0.394	-0.2045	20.7	0.02345	20.7	0.00498	20.7	0.03581	20.7	0.04281									10.0586	423	445.711	10.0586	365	380.77	-0.52975	-0.00293	-0.53288	0.01724	-0.53456	0.01145	-0.51253	0.000981527
-0.393	-0.0002576	-0.393	-0.00102	-0.393	-0.158	-0.393	-0.202	20.8	0.02163	20.8	0.00368	20.8	0.03616	20.8	0.04383									10.1074	401	433.085	10.1074	342	368.786	-0.62995	-0.00534	-0.63247	0.01467	-0.63265	0.0094	-0.61123	-0.00136
-0.392	-0.0002597	-0.392	-0.001	-0.392	-0.1561	-0.392	-0.1996	20.9	0.02189	20.9	0.00538	20.9	0.03722	20.9	0.04217									10.1562	395	420.892	10.1562	327	357.274	-0.73048	-0.00775	-0.73438	0.01209	-0.73239	0.0073	-0.71454	-0.0037
-0.391	-0.0002175	-0.391	-0.0009763	-0.391	-0.154	-0.391	-0.1971	21	0.02025	21	0.00519	21	0.03461	21	0.04166									10.2051	384	409.118	10.2051	340	346.215	-0.83097	-0.01016	-0.83372	0.00948	-0.83303	0.00519	-0.81378	-0.00602
-0.39	-0.0002024	-0.39	-0.000943	-0.39	-0.152	-0.39	-0.1946	21.1	0.01962	21.1	0.004	21.1	0.03483	21.1	0.041									10.2539	388	397.748	10.2539	296	335.59	-0.93149	-0.01258	-0.93568	0.0069	-0.93491	0.00309	-0.91435	-0.00835
-0.389	-0.0001874	-0.389	-0.0009363	-0.389	-0.1502	-0.389	-0.1922	21.2	0.02146	21.2	0.0035	21.2	0.03517	21.2	0.04228									10.3027	363	386.766	10.3027	328	325.38	-1.03207	-0.01502	-1.03451	0.00431	-1.0338	0.00101	-1.01574	-0.01067
-0.388	-0.0001669	-0.388	-0.0009028	-0.388	-0.1483	-0.388	-0.1897	21.3	0.02214	21.3	0.00447	21.3	0.03593	21.3	0.04217									10.3516	323	376.159	10.3516	269	315.57	-1.13138	-0.01742	-1.13221	0.00174	-1.13301	-0.00109	-1.11542	-0.01302
-0.387	-0.0001399	-0.387	-0.0008807	-0.387	-0.1464	-0.387	-0.1873	21.4	0.01933	21.4	0.00357	21.4	0.03619	21.4	0.04306									10.4004	363	365.914	10.4004	310	306.142	-1.2304	-0.01982	-1.23047	-0.000834736	-1.23362	-0.00318	-1.21465	-0.01534
-0.386	-0.0001347	-0.386	-0.0008595	-0.386	-0.1445	-0.386	-0.185	21.5	0.02221	21.5	0.00442	21.5	0.03547	21.5	0.04137									10.4492	379	356.018	10.4492	285	297.08	-1.33174	-0.02224	-1.32864	-0.00341	-1.33272	-0.00527	-1.31192	-0.01765
-0.385	-9.718e-05	-0.385	-0.0008297	-0.385	-0.1427	-0.385	-0.1827	21.6	0.01864	21.6	0.00366	21.6	0.03702	21.6	0.04129									10.498	339	346.458	10.498	278	288.371	-1.432	-0.02466	-1.43036	-0.00599	-1.43176	-0.00737	-1.41158	-0.02
-0.384	-9.024e-05	-0.384	-0.000804	-0.384	-0.1409	-0.384	-0.1803	21.7	0.02003	21.7	0.00387	21.7	0.03685	21.7	0.04277									10.5469	325	337.222	10.5469	281	279.998	-1.5326	-0.02708	-1.52443	-0.00859	-1.53156	-0.00947	-1.51476	-0.02235
-0.383	-6.503e-05	-0.383	-0.0007942	-0.383	-0.1391	-0.383	-0.178	21.8	0.01963	21.8	0.00473	21.8	0.0365	21.8	0.04209									10.5957	299	328.298	10.5957	259	271.948	-1.6303	-0.02951	-1.62419	-0.01119	-1.63272	-0.01157	-1.61529	-0.02471
-0.382	-5.222e-05	-0.382	-0.0007555	-0.382	-0.1373	-0.382	-0.1758	21.9	0.02102	21.9	0.00335	21.9	0.03601	21.9	0.04195									10.6445	313	319.676	10.6445	269	264.209	-1.72893	-0.03193	-1.7237	-0.01382	-1.72833	-0.01366	-1.71577	-0.02706
-0.381	-3.146e-05	-0.381	-0.0007471	-0.381	-0.1356	-0.381	-0.1735	22	0.0206	22	0.00528	22	0.03579	22	0.04211									10.6934	292	311.345	10.6934	236	256.767	-1.83094	-0.03436	-1.82364	-0.01643	-1.82803	-0.01575	-1.81392	-0.02939
-0.38	-1.137e-05	-0.38	-0.0007144	-0.38	-0.1337	-0.38	-0.1711	22.1	0.01904	22.1	0.0038	22.1	0.03616	22.1	0.04446									10.7422	297	303.294	10.7422	252	249.61	-1.93035	-0.03678	-1.92215	-0.01907	-1.92751	-0.01785	-1.9146	-0.03174
-0.379	6.741e-06	-0.379	-0.000705	-0.379	-0.132	-0.379	-0.1689	22.2	0.01882	22.2	0.00491	22.2	0.03435	22.2	0.04303									10.791	286	295.513	10.791	266	242.726	-2.03042	-0.03919	-2.02219	-0.02173	-2.02668	-0.01997	-2.01253	-0.0341
-0.378	1.687e-05	-0.378	-0.0006751	-0.378	-0.1303	-0.378	-0.1668	22.3	0.01964	22.3	0.00489	22.3	0.03852	22.3	0.04445									10.8398	274	287.993	10.8398	231	236.105	-2.12656	-0.0416	-2.12328	-0.0244	-2.12525	-0.0221	-2.11339	-0.03644
-0.377	5.253e-05	-0.377	-0.0006521	-0.377	-0.1287	-0.377	-0.1646	22.4	0.01996	22.4	0.00372	22.4	0.03514	22.4	0.04223									10.8887	260	280.725	10.8887	242	229.734	-2.2276	-0.04401	-2.22424	-0.02708	-2.22575	-0.02423	-2.21104	-0.03879
-0.376	4.971e-05	-0.376	-0.0006397	-0.376	-0.1271	-0.376	-0.1624	22.5	0.0185	22.5	0.0049	22.5	0.03503	22.5	0.0423									10.9375	274	273.698	10.9375	203	223.605	-2.32636	-0.04642	-2.3242	-0.02976	-2.32581	-0.02638	-2.30719	-0.04112
-0.375	7.946e-05	-0.375	-0.0006207	-0.375	-0.1254	-0.375	-0.1602	22.6	0.01752	22.6	0.00229	22.6	0.03499	22.6	0.04281									10.9863	274	266.906	10.9863	198	217.707	-2.42404	-0.04883	-2.42473	-0.03244	-2.42753	-0.02853	-2.40966	-0.04346
-0.374	8.903e-05	-0.374	-0.0005878	-0.374	-0.1236	-0.374	-0.1581	22.7	0.01827	22.7	0.00515	22.7	0.03781	22.7	0.04115									11.0352	241	260.339	11.0352	206	212.031	-2.52305	-0.05123	-2.52505	-0.03512	-2.52799	-0.03069	-2.50758	-0.04578
-0.373	0.0001112	-0.373	-0.0005828	-0.373	-0.122	-0.373	-0.156	22.8	0.01826	22.8	0.00353	22.8	0.03733	22.8	0.04089									11.084	231	253.989	11.084	199	206.568	-2.62201	-0.05366	-2.62719	-0.03781	-2.62869	-0.03285	-2.60426	-0.04811
-0.372	0.0001231	-0.372	-0.000552	-0.372	-0.1204	-0.372	-0.154	22.9	0.01901	22.9	0.00561	22.9	0.03431	22.9	0.04184									11.1328	255	247.849	11.1328	173	201.309	-2.72365	-0.05611	-2.72551	-0.04049	-2.72589	-0.03502	-2.70171	-0.05046
-0.371	0.0001321	-0.371	-0.000547	-0.371	-0.1188	-0.371	-0.1519	23	0.0197	23	0.00398	23	0.03617	23	0.04384									11.1816	236	241.911	11.1816	193	196.245	-2.82265	-0.05855	-2.8255	-0.04319	-2.82734	-0.03719	-2.80458	-0.05282
-0.37	0.0001483	-0.37	-0.0005193	-0.37	-0.1172	-0.37	-0.1497	23.1	0.01716	23.1	0.0041	23.1	0.03778	23.1	0.04338									11.2305	234	236.169	11.2305	206	191.369	-2.92142	-0.061	-2.92509	-0.04591	-2.92746	-0.03936	-2.9034	-0.05519
-0.369	0.0001819	-0.369	-0.000493	-0.369	-0.1156	-0.369	-0.1476	23.2	0.01821	23.2	0.00361	23.2	0.03723	23.2	0.04087									11.2793	240	230.614	11.2793	179	186.673	-3.0227	-0.06346	-3.02904	-0.04864	-3.02805	-0.04154	-3.00373	-0.05756
-0.368	0.0001783	-0.368	-0.0004803	-0.368	-0.1141	-0.368	-0.1457	23.3	0.01838	23.3	0.00316	23.3	0.0371	23.3	0.04158									11.3281	229	225.241	11.3281	183	182.15	-3.12377	-0.06593	-3.12807	-0.05136	-3.12757	-0.04371	-3.10629	-0.05995
-0.367	0.0002061	-0.367	-0.0004655	-0.367	-0.1126	-0.367	-0.1437	23.4	0.01926	23.4	0.00386	23.4	0.03703	23.4	0.0414									11.377	243	220.043	11.377	158	177.793	-3.22262	-0.06839	-3.2267	-0.05407	-3.22582	-0.04588	-3.20455	-0.06235
-0.366	0.0002196	-0.366	-0.0004362	-0.366	-0.1111	-0.366	-0.1417	23.5	0.01587	23.5	0.00134	23.5	0.03409	23.5	0.04496									11.4258	219	215.013	11.4258	188	173.594	-3.325	-0.07085	-3.32369	-0.05677	-3.32695	-0.04807	-3.30599	-0.06475
-0.365	0.0002387	-0.365	-0.0004258	-0.365	-0.1096	-0.365	-0.1397	23.6	0.01855	23.6	0.00497	23.6	0.03814	23.6	0.04247									11.4746	209	210.147	11.4746	161	169.548	-3.42669	-0.07331	-3.42343	-0.05948	-3.42896	-0.05026	-3.40638	-0.06716
-0.364	0.0002546	-0.364	-0.0003985	-0.364	-0.1081	-0.364	-0.1377	23.7	0.01778	23.7	0.00424	23.7	0.03554	23.7	0.04086									11.5234	187	205.437	11.5234	181	165.649	-3.52762	-0.07579	-3.52239	-0.06219	-3.53092	-0.05245	-3.50757	-0.06955
-0.363	0.0002635	-0.363	-0.0003934	-0.363	-0.1066	-0.363	-0.1358	23.8	0.01839	23.8	0.00373	23.8	0.03692	23.8	0.04337									11.5723	208	200.879	11.5723	173	161.889	-3.62841	-0.07827	-3.62291	-0.06493	-3.62691	-0.05463	-3.60768	-0.07195
-0.362	0.0002767	-0.362	-0.0003675	-0.362	-0.1051	-0.362	-0.1339	23.9	0.0177	23.9	0.00411	23.9	0.03555	23.9	0.04165									11.6211	214	196.468	11.6211	185	158.265	-3.72767	-0.08074	-3.72372	-0.06768	-3.72559	-0.0568	-3.70767	-0.07436
-0.361	0.0003061	-0.361	-0.0003439	-0.361	-0.1037	-0.361	-0.132	24	0.01605	24	0.00613	24	0.03574	24	0.04307									11.6699	184	192.197	11.6699	151	154.769	-3.82468	-0.08319	-3.82498	-0.07043	-3.82597	-0.05899	-3.8063	-0.07678
-0.36	0.0003012	-0.36	-0.0003362	-0.36	-0.1024	-0.36	-0.1302	24.1	0.01713	24.1	0.00472	24.1	0.03666	24.1	0.04168									11.7188	185	188.062	11.7188	143	151.398	-3.92713	-0.08567	-3.92457	-0.07318	-3.92363	-0.06118	-3.90504	-0.07917
-0.359	0.0003314	-0.359	-0.0003167	-0.359	-0.101	-0.359	-0.1284	24.2	0.01722	24.2	0.00423	24.2	0.03591	24.2	0.04129									11.7676	186	184.058	11.7676	157	148.145	-4.02771	-0.08815	-4.02002	-0.07591	-4.02249	-0.06337	-4.00531	-0.08157
-0.358	0.0003377	-0.358	-0.0002901	-0.358	-0.09959	-0.358	-0.1267	24.3	0.01806	24.3	0.0026	24.3	0.03547	24.3	0.04084									11.8164	191	180.181	11.8164	133	145.007	-4.12834	-0.09063	-4.11893	-0.07869	-4.12121	-0.06558	-4.10798	-0.08399
-0.357	0.0003501	-0.357	-0.000289	-0.357	-0.09826	-0.357	-0.1248	24.4	0.01762	24.4	0.00384	24.4	0.03438	24.4	0.04257									11.8652	153	176.426	11.8652	132	141.978	-4.22338	-0.09309	-4.22255	-0.08148	-4.22339	-0.06779	-4.20644	-0.08641
-0.356	0.0003671	-0.356	-0.0002608	-0.356	-0.09692	-0.356	-0.123	24.5	0.01681	24.5	0.00542	24.5	0.03636	24.5	0.04077									11.9141	170	172.789	11.9141	140	139.055	-4.3243	-0.09555	-4.32033	-0.08427	-4.32254	-0.07	-4.30659	-0.08882
-0.355	0.0003776	-0.355	-0.0002583	-0.355	-0.09561	-0.355	-0.1213	24.6	0.01677	24.6	0.00432	24.6	0.03666	24.6	0.04086									11.9629	169	169.266	11.9629	138	136.232	-4.42322	-0.09803	-4.41889	-0.08704	-4.42017	-0.07221	-4.40597	-0.09123
-0.354	0.0003821	-0.354	-0.0002387	-0.354	-0.09428	-0.354	-0.1196	24.7	0.01806	24.7	0.00174	24.7	0.03632	24.7	0.04188									12.0117	169	165.852	12.0117	153	133.507	-4.52194	-0.1005	-4.51707	-0.08982	-4.52106	-0.07445	-4.50454	-0.09362
-0.353	0.0004147	-0.353	-0.000215	-0.353	-0.09299	-0.353	-0.1178	24.8	0.01817	24.8	0.00341	24.8	0.03691	24.8	0.04269									12.0605	160	162.544	12.0605	150	130.874	-4.62372	-0.10296	-4.61765	-0.09264	-4.62136	-0.07669	-4.60416	-0.09602
-0.352	0.0004098	-0.352	-0.000204	-0.352	-0.09174	-0.352	-0.1161	24.9	0.01565	24.9	0.00642	24.9	0.03627	24.9	0.04259									12.1094	170	159.339	12.1094	151	128.33	-4.72088	-0.10545	-4.71712	-0.09545	-4.72301	-0.0789	-4.70251	-0.09843
-0.351	0.000429	-0.351	-0.0001916	-0.351	-0.09049	-0.351	-0.1144	25	0.01753	25	0.0019	25	0.03488	25	0.03988									12.1582	175	156.231	12.1582	149	125.873	-4.82067	-0.10793	-4.81397	-0.09825	-4.81944	-0.08112	-4.80274	-0.10084
-0.35	0.000438	-0.35	-0.0001617	-0.35	-0.08922	-0.35	-0.1127	25.1	0.01658	25.1	0.0031	25.1	0.03563	25.1	0.04282									12.207	148	153.219	12.207	151	123.497	-4.92043	-0.11041	-4.91611	-0.10107	-4.9163	-0.08336	-4.90412	-0.10327
-0.349	0.0004582	-0.349	-0.000161	-0.349	-0.08797	-0.349	-0.1112	25.2	0.01499	25.2	0.00216	25.2	0.03349	25.2	0.04224									12.2559	188	150.299	12.2559	136	121.201	-5.0183	-0.11288	-5.01683	-0.1039	-5.01986	-0.0856	-5.00403	-0.10569
-0.348	0.0004679	-0.348	-0.0001305	-0.348	-0.08671	-0.348	-0.1095	25.3	0.01695	25.3	0.00517	25.3	0.03679	25.3	0.04325									12.3047	159	147.467	12.3047	148	118.98	-5.11862	-0.11539	-5.11608	-0.10676	-5.11977	-0.08785	-5.10202	-0.1081
-0.347	0.0004795	-0.347	-0.0001316	-0.347	-0.0855	-0.347	-0.1078	25.4	0.01606	25.4	0.00431	25.4	0.03642	25.4	0.04127									12.3535	159	144.721	12.3535	106	116.832	-5.21844	-0.11792	-5.21635	-0.10962	-5.21863	-0.09009	-5.20273	-0.11055
-0.346	0.0004757	-0.346	-0.0001185	-0.346	-0.08432	-0.346	-0.1063	25.5	0.01653	25.5	0.00409	25.5	0.03684	25.5	0.04117									12.4023	153	142.057	12.4023	130	114.754	-5.31827	-0.12041	-5.31776	-0.11248	-5.31533	-0.09234	-5.30218	-0.11301
-0.345	0.0005128	-0.345	-9.326e-05	-0.345	-0.08317	-0.345	-0.1047	25.6	0.01621	25.6	0.00447	25.6	0.03536	25.6	0.04134									12.4512	136	139.473	12.4512	104	112.744	-5.41928	-0.12289	-5.41811	-0.11535	-5.41684	-0.0946	-5.39906	-0.11543
-0.344	0.0005007	-0.344	-8.919e-05	-0.344	-0.08203	-0.344	-0.1032	25.7	0.01568	25.7	0.00358	25.7	0.03639	25.7	0.04175									12.5	142	136.966	12.5	133	110.797	-5.51708	-0.12539	-5.52015	-0.11823	-5.51778	-0.09688	-5.4973	-0.11785
-0.343	0.0005246	-0.343	-7.09e-05	-0.343	-0.08089	-0.343	-0.1017	25.8	0.017	25.8	0.00375	25.8	0.03665	25.8	0.03987									12.5488	136	134.533	12.5488	107	108.913	-5.61784	-0.12789	-5.62012	-0.12112	-5.62165	-0.09917	-5.59731	-0.12028
-0.342	0.000544	-0.342	-5.064e-05	-0.342	-0.07975	-0.342	-0.1002	25.9	0.01634	25.9	0.00423	25.9	0.03713	25.9	0.04204									12.5977	140	132.171	12.5977	144	107.088	-5.71784	-0.1304	-5.71919	-0.124	-5.7224	-0.10147	-5.69794	-0.12274
-0.341	0.0005441	-0.341	-4.672e-05	-0.341	-0.07866	-0.341	-0.09869	26	0.01502	26	0.00283	26	0.03375	26	0.04088									12.6465	121	129.879	12.6465	120	105.321	-5.81669	-0.13291	-5.8182	-0.12689	-5.82265	-0.10376	-5.79603	-0.12519
-0.34	0.0005594	-0.34	-1.631e-05	-0.34	-0.07756	-0.34	-0.09711	26.1	0.01596	26.1	0.00369	26.1	0.03511	26.1	0.04186									12.6953	151	127.654	12.6953	119	103.608	-5.91366	-0.13542	-5.91929	-0.12977	-5.92143	-0.10605	-5.89724	-0.12763
-0.339	0.0005799	-0.339	-9.699e-06	-0.339	-0.0765	-0.339	-0.09568	26.2	0.01659	26.2	0.00327	26.2	0.03539	26.2	0.04119									12.7441	131	125.492	12.7441	93	101.948	-6.01483	-0.13795	-6.02027	-0.13265	-6.02243	-0.10834	-5.99692	-0.13008
-0.338	0.0005728	-0.338	-1.778e-06	-0.338	-0.07538	-0.338	-0.09429	26.3	0.01561	26.3	0.00525	26.3	0.03961	26.3	0.0406									12.793	135	123.393	12.793	116	100.339	-6.11472	-0.14049	-6.11685	-0.13553	-6.12091	-0.11063	-6.09613	-0.13254
-0.337	0.0006034	-0.337	2.044e-05	-0.337	-0.0743	-0.337	-0.09288	26.4	0.01598	26.4	0.00193	26.4	0.03457	26.4	0.0411									12.8418	153	121.355	12.8418	120	98.7785	-6.21342	-0.14303	-6.21582	-0.1384	-6.22187	-0.11291	-6.19663	-0.13502
-0.336	0.0005961	-0.336	3.323e-05	-0.336	-0.07331	-0.336	-0.09145	26.5	0.01523	26.5	0.00339	26.5	0.03524	26.5	0.04141									12.8906	122	119.374	12.8906	112	97.2648	-6.31673	-0.14557	-6.31611	-0.14129	-6.32035	-0.11519	-6.29523	-0.13751
-0.335	0.000616	-0.335	3.693e-05	-0.335	-0.07229	-0.335	-0.09009	26.6	0.01636	26.6	0.00248	26.6	0.03601	26.6	0.04276									12.9395	125	117.449	12.9395	97	95.7961	-6.41804	-0.14812	-6.41347	-0.14418	-6.42036	-0.11748	-6.39881	-0.13999
-0.334	0.0006246	-0.334	6.903e-05	-0.334	-0.07124	-0.334	-0.08876	26.7	0.0152	26.7	0.00461	26.7	0.03626	26.7	0.04147									12.9883	134	115.578	12.9883	110	94.3707	-6.51606	-0.15067	-6.5126	-0.14708	-6.51908	-0.11977	-6.49961	-0.14249
-0.333	0.0006387	-0.333	6.389e-05	-0.333	-0.07026	-0.333	-0.08741	26.8	0.01466	26.8	0.00182	26.8	0.03532	26.8	0.04156									13.0371	105	113.759	13.0371	106	92.9869	-6.61701	-0.1532	-6.61301	-0.15	-6.61958	-0.12205	-6.60143	-0.14498
-0.332	0.0006455	-0.332	9.029e-05	-0.332	-0.06926	-0.332	-0.08604	26.9	0.01552	26.9	0.00447	26.9	0.03564	26.9	0.04217									13.0859	129	111.991	13.0859	92	91.6431	-6.71863	-0.15573	-6.71144	-0.15294	-6.71731	-0.12434	-6.70147	-0.14748
-0.331	0.0006522	-0.331	9.048e-05	-0.331	-0.06833	-0.331	-0.08471	27	0.01461	27	0.00383	27	0.0365	27	0.04193									13.1348	117	110.272	13.1348	102	90.3377	-6.81698	-0.15828	-6.81192	-0.15587	-6.81655	-0.12664	-6.79953	-0.14996
-0.33	0.0006612	-0.33	0.0001077	-0.33	-0.06736	-0.33	-0.0834	27.1	0.01543	27.1	0.00311	27.1	0.03685	27.1	0.04312									13.1836	129	108.6	13.1836	119	89.0692	-6.91919	-0.16082	-6.91054	-0.1588	-6.91705	-0.12895	-6.90144	-0.15244
-0.329	0.0006869	-0.329	0.0001216	-0.329	-0.06635	-0.329	-0.08217	27.2	0.01388	27.2	0.00301	27.2	0.03612	27.2	0.04104									13.2324	104	106.973	13.2324	86	87.8363	-7.01944	-0.16335	-7.00802	-0.1617	-7.01631	-0.13126	-7.00074	-0.15494
-0.328	0.000678	-0.328	0.0001279	-0.328	-0.06542	-0.328	-0.08098	27.3	0.01503	27.3	0.00114	27.3	0.03569	27.3	0.04108									13.2812	127	105.39	13.2812	108	86.6376	-7.11515	-0.16587	-7.10835	-0.16464	-7.11547	-0.13357	-7.1014	-0.15741
-0.327	0.0006973	-0.327	0.0001412	-0.327	-0.06454	-0.327	-0.07972	27.4	0.01545	27.4	0.0028	27.4	0.03583	27.4	0.04281									13.3301	109	103.849	13.3301	105	85.4718	-7.21458	-0.16838	-7.20844	-0.16763	-7.21541	-0.1359	-7.19938	-0.15986
-0.326	0.0007069	-0.326	0.0001636	-0.326	-0.06361	-0.326	-0.07841	27.5	0.01209	27.5	0.00492	27.5	0.03548	27.5	0.04374									13.3789	113	102.35	13.3789	91	84.3377	-7.31482	-0.17088	-7.30804	-0.17063	-7.31374	-0.13821	-7.2985	-0.16234
-0.325	0.0007089	-0.325	0.0001534	-0.325	-0.06273	-0.325	-0.07719	27.6	0.01367	27.6	0.0029	27.6	0.03547	27.6	0.04108									13.4277	94	100.89	13.4277	101	83.234	-7.41551	-0.1734	-7.41156	-0.1736	-7.41112	-0.14052	-7.39782	-0.16483
-0.324	0.0007283	-0.324	0.0001923	-0.324	-0.06188	-0.324	-0.07602	27.7	0.01496	27.7	0.00154	27.7	0.03613	27.7	0.04379									13.4766	121	99.4682	13.4766	98	82.1595	-7.51155	-0.17594	-7.50994	-0.17659	-7.51238	-0.14285	-7.49346	-0.1673
-0.323	0.0007384	-0.323	0.0001888	-0.323	-0.06098	-0.323	-0.07488	27.8	0.01407	27.8	0.00235	27.8	0.03592	27.8	0.04154									13.5254	118	98.0835	13.5254	99	81.1133	-7.61048	-0.17848	-7.6092	-0.17958	-7.61264	-0.1452	-7.59571	-0.16977
-0.322	0.000739	-0.322	0.0002016	-0.322	-0.06012	-0.322	-0.07372	27.9	0.01417	27.9	0.00476	27.9	0.03641	27.9	0.041									13.5742	106	96.7346	13.5742	91	80.0943	-7.70927	-0.18104	-7.70842	-0.18257	-7.71002	-0.14755	-7.69358	-0.17225
-0.321	0.0007597	-0.321	0.000218	-0.321	-0.05931	-0.321	-0.07253	28	0.01447	28	0.00263	28	0.03744	28	0.04193									13.623	92	95.4202	13.623	87	79.1013	-7.81043	-0.1836	-7.80799	-0.18557	-7.81212	-0.14989	-7.7924	-0.17474
-0.32	0.0007442	-0.32	0.0002176	-0.32	-0.05846	-0.32	-0.07138	28.1	0.01395	28.1	0.00443	28.1	0.03615	28.1	0.04244									13.6719	99	94.1392	13.6719	90	78.1335	-7.90855	-0.18614	-7.90778	-0.18857	-7.91259	-0.15225	-7.89165	-0.17724
-0.319	0.0007665	-0.319	0.0002316	-0.319	-0.0576	-0.319	-0.07031	28.2	0.01329	28.2	0.00123	28.2	0.03602	28.2	0.04023									13.7207	100	92.8905	13.7207	79	77.19	-8.00598	-0.18867	-8.0099	-0.19159	-8.01311	-0.15461	-7.99194	-0.17974
-0.318	0.0007789	-0.318	0.0002547	-0.318	-0.0568	-0.318	-0.06924	28.3	0.01207	28.3	0.00298	28.3	0.03556	28.3	0.04149									13.7695	80	91.673	13.7695	91	76.2697	-8.1067	-0.19122	-8.10762	-0.19461	-8.11262	-0.15696	-8.08975	-0.18223
-0.317	0.0007885	-0.317	0.0002506	-0.317	-0.05606	-0.317	-0.06813	28.4	0.01297	28.4	0.004	28.4	0.03572	28.4	0.04347									13.8184	104	90.4857	13.8184	102	75.372	-8.2081	-0.19379	-8.20655	-0.19762	-8.21238	-0.15931	-8.18884	-0.18471
-0.316	0.0007959	-0.316	0.0002787	-0.316	-0.05526	-0.316	-0.06702	28.5	0.0136	28.5	0.00172	28.5	0.03599	28.5	0.04046									13.8672	80	89.3275	13.8672	89	74.4959	-8.30838	-0.19636	-8.30564	-0.20067	-8.31187	-0.16168	-8.2903	-0.18723
-0.315	0.0008031	-0.315	0.0002732	-0.315	-0.05443	-0.315	-0.06598	28.6	0.01299	28.6	0.00231	28.6	0.03502	28.6	0.04038									13.916	95	88.1975	13.916	88	73.6407	-8.40935	-0.19895	-8.40922	-0.20373	-8.41301	-0.16406	-8.38968	-0.18975
-0.314	0.0008088	-0.314	0.0002957	-0.314	-0.05363	-0.314	-0.06495	28.7	0.01269	28.7	0.00405	28.7	0.03526	28.7	0.04184									13.9648	103	87.0949	13.9648	82	72.8055	-8.50937	-0.20154	-8.50993	-0.20677	-8.51279	-0.16642	-8.48924	-0.19227
-0.313	0.0008312	-0.313	0.0003069	-0.313	-0.05288	-0.313	-0.06392	28.8	0.0124	28.8	0.00202	28.8	0.03552	28.8	0.041									14.0137	102	86.0186	14.0137	80	71.9898	-8.6093	-0.20412	-8.60693	-0.20981	-8.61083	-0.1688	-8.58912	-0.19479
-0.312	0.0008213	-0.312	0.0003104	-0.312	-0.05215	-0.312	-0.0629	28.9	0.01394	28.9	0.00289	28.9	0.03581	28.9	0.04183									14.0625	86	84.9678	14.0625	84	71.1927	-8.7104	-0.20668	-8.70666	-0.21287	-8.71214	-0.17119	-8.68853	-0.19732
-0.311	0.0008375	-0.311	0.0003199	-0.311	-0.05137	-0.311	-0.06192	29	0.01441	29	0.00244	29	0.03713	29	0.04185									14.1113	113	83.9417	14.1113	87	70.4137	-8.80726	-0.20925	-8.80878	-0.21594	-8.81192	-0.17358	-8.78835	-0.19984
-0.31	0.0008513	-0.31	0.0003422	-0.31	-0.05063	-0.31	-0.06094	29.1	0.01551	29.1	0.00235	29.1	0.03597	29.1	0.04319									14.1602	91	82.9395	14.1602	76	69.652	-8.90997	-0.21184	-8.90787	-0.21901	-8.90988	-0.17597	-8.88842	-0.20236
-0.309	0.0008516	-0.309	0.0003363	-0.309	-0.04995	-0.309	-0.05996	29.2	0.01332	29.2	0.00402	29.2	0.03614	29.2	0.04117									14.209	104	81.9604	14.209	73	68.9071	-9.00942	-0.21446	-9.00747	-0.22206	-9.00798	-0.17836	-8.98669	-0.20489
-0.308	0.0008604	-0.308	0.0003599	-0.308	-0.04925	-0.308	-0.05902	29.3	0.01299	29.3	0.00258	29.3	0.03712	29.3	0.04096									14.2578	100	81.0037	14.2578	91	68.1783	-9.10878	-0.21703	-9.10604	-0.22512	-9.1112	-0.18076	-9.08647	-0.20743
-0.307	0.0008583	-0.307	0.0003428	-0.307	-0.04857	-0.307	-0.05809	29.4	0.0142	29.4	0.00379	29.4	0.03787	29.4	0.0413									14.3066	81	80.0686	14.3066	76	67.4652	-9.20961	-0.21959	-9.20567	-0.22818	-9.21166	-0.18316	-9.1893	-0.20996
-0.306	0.0008716	-0.306	0.0003682	-0.306	-0.04789	-0.306	-0.05713	29.5	0.01226	29.5	0.00239	29.5	0.03492	29.5	0.04103									14.3555	92	79.1544	14.3555	72	66.7671	-9.30878	-0.22219	-9.30784	-0.23125	-9.31114	-0.18556	-9.28663	-0.21249
-0.305	0.0008937	-0.305	0.0003825	-0.305	-0.04719	-0.305	-0.05622	29.6	0.01391	29.6	0.00294	29.6	0.03625	29.6	0.04309									14.4043	77	78.2605	14.4043	60	66.0835	-9.4098	-0.22478	-9.40572	-0.23432	-9.41048	-0.18795	-9.38637	-0.21504
-0.304	0.0008848	-0.304	0.0003908	-0.304	-0.0465	-0.304	-0.05534	29.7	0.0124	29.7	0.00163	29.7	0.03587	29.7	0.0406									14.4531	91	77.3863	14.4531	81	65.414	-9.51118	-0.22736	-9.50107	-0.23741	-9.50862	-0.19034	-9.4881	-0.21761
-0.303	0.0009018	-0.303	0.0003929	-0.303	-0.04586	-0.303	-0.05446	29.8	0.01364	29.8	0.00507	29.8	0.03554	29.8	0.04055									14.502	74	76.531	14.502	75	64.758	-9.6092	-0.22994	-9.60117	-0.24052	-9.6088	-0.19273	-9.58947	-0.22015
-0.302	0.0009079	-0.302	0.0004191	-0.302	-0.04524	-0.302	-0.05357	29.9	0.01347	29.9	0.00303	29.9	0.03524	29.9	0.04113									14.5508	73	75.6941	14.5508	74	64.1151	-9.70767	-0.23253	-9.70231	-0.24363	-9.70767	-0.19512	-9.68926	-0.22269
-0.301	0.0009126	-0.301	0.000415	-0.301	-0.0446	-0.301	-0.05275	30	0.01344	30	0.00259	30	0.03342	30	0.04131									14.5996	76	74.8751	14.5996	61	63.4849	-9.80855	-0.23511	-9.80042	-0.24675	-9.80613	-0.19752	-9.79086	-0.22523
-0.3	0.0009264	-0.3	0.0004384	-0.3	-0.04393	-0.3	-0.05189	30.1	0.01227	30.1	0.00363	30.1	0.03425	30.1	0.04301									14.6484	76	74.0733	14.6484	69	62.8669	-9.84647	-0.23608	-9.8397	-0.24835	-9.84404	-0.19871	-9.8281	-0.22637
-0.299	0.0009311	-0.299	0.0004281	-0.299	-0.04333	-0.299	-0.05107	30.2	0.01366	30.2	0.0035	30.2	0.03635	30.2	0.04376									14.6973	82	73.2882	14.6973	57	62.2607	-9.74506	-0.23477	-9.74017	-0.24773	-9.74182	-0.19813	-9.73062	-0.22539
-0.298	0.0009299	-0.298	0.0004517	-0.298	-0.04272	-0.298	-0.05023	30.3	0.01245	30.3	0.00289	30.3	0.03727	30.3	0.04312									14.7461	96	72.5193	14.7461	51	61.6659	-9.64256	-0.23277	-9.63965	-0.24637	-9.639	-0.19696	-9.62939	-0.22373
-0.297	0.0009529	-0.297	0.0004583	-0.297	-0.04207	-0.297	-0.04943	30.4	0.01482	30.4	0.00352	30.4	0.03457	30.4	0.04108									14.7949	78	71.766	14.7949	73	61.0822	-9.54435	-0.23075	-9.5406	-0.24496	-9.5381	-0.19576	-9.52502	-0.22201
-0.296	0.0009414	-0.296	0.0004635	-0.296	-0.04152	-0.296	-0.04866	30.5	0.01188	30.5	0.00273	30.5	0.03614	30.5	0.04074									14.8438	83	71.028	14.8438	60	60.5091	-9.44434	-0.22871	-9.44259	-0.24347	-9.44104	-0.19452	-9.42263	-0.22023
-0.295	0.0009512	-0.295	0.0004644	-0.295	-0.04098	-0.295	-0.04791	30.6	0.01255	30.6	0.00224	30.6	0.03533	30.6	0.04107									14.8926	72	70.3047	14.8926	70	59.9464	-9.34341	-0.22665	-9.34392	-0.24191	-9.34125	-0.19324	-9.32168	-0.2184
-0.294	0.0009623	-0.294	0.0004858	-0.294	-0.04039	-0.294	-0.04711	30.7	0.01262	30.7	0.00446	30.7	0.03653	30.7	0.04133									14.9414	76	69.5957	14.9414	68	59.3937	-9.24263	-0.22459	-9.24389	-0.24029	-9.24148	-0.19192	-9.22282	-0.21654
-0.293	0.0009693	-0.293	0.0004789	-0.293	-0.03983	-0.293	-0.04633	30.8	0.01263	30.8	0.00367	30.8	0.03392	30.8	0.04291									14.9902	64	68.9006	14.9902	68	58.8507	-9.1422	-0.22251	-9.14411	-0.23864	-9.1435	-0.19059	-9.11952	-0.21465
-0.292	0.000982	-0.292	0.0005076	-0.292	-0.03927	-0.292	-0.0456	30.9	0.01258	30.9	0.00319	30.9	0.03596	30.9	0.04121									15.0391	66	68.2188	15.0391	72	58.317	-9.04116	-0.22041	-9.04406	-0.23696	-9.04316	-0.18921	-9.02175	-0.21274
-0.291	0.0009823	-0.291	0.0005066	-0.291	-0.03871	-0.291	-0.0449	31	0.01215	31	0.00137	31	0.03569	31	0.04314									15.0879	73	67.5501	15.0879	87	57.7924	-8.94284	-0.21833	-8.94558	-0.23525	-8.94359	-0.18781	-8.91972	-0.21083
-0.29	0.0009855	-0.29	0.0005176	-0.29	-0.03816	-0.29	-0.04413	31.1	0.01264	31.1	0.0036	31.1	0.03602	31.1	0.04164									15.1367	86	66.894	15.1367	71	57.2766	-8.84182	-0.21622	-8.84349	-0.23351	-8.84408	-0.18639	-8.81952	-0.20891
-0.289	0.001	-0.289	0.0005262	-0.289	-0.03758	-0.289	-0.04342	31.2	0.01208	31.2	0.00344	31.2	0.03551	31.2	0.04095									15.1855	78	66.2501	15.1855	49	56.7694	-8.7423	-0.21411	-8.74541	-0.23176	-8.74436	-0.18495	-8.71935	-0.20699
-0.288	0.001	-0.288	0.000539	-0.288	-0.03704	-0.288	-0.04275	31.3	0.01165	31.3	0.00355	31.3	0.03481	31.3	0.04233									15.2344	76	65.6181	15.2344	64	56.2703	-8.64396	-0.21202	-8.64801	-0.22996	-8.64528	-0.18349	-8.62012	-0.20505
-0.287	0.00101	-0.287	0.0005354	-0.287	-0.03655	-0.287	-0.04206	31.4	0.01192	31.4	0.00273	31.4	0.03566	31.4	0.04071									15.2832	75	64.9977	15.2832	56	55.7794	-8.54757	-0.20992	-8.54691	-0.22812	-8.54577	-0.18201	-8.52236	-0.2031
-0.286	0.00102	-0.286	0.0005573	-0.286	-0.03601	-0.286	-0.04136	31.5	0.01207	31.5	0.00325	31.5	0.03444	31.5	0.04082									15.332	64	64.3884	15.332	53	55.2961	-8.45036	-0.20781	-8.44739	-0.22628	-8.44542	-0.18053	-8.42577	-0.20117
-0.285	0.00102	-0.285	0.000553	-0.285	-0.03548	-0.285	-0.04071	31.6	0.01246	31.6	0.00404	31.6	0.03665	31.6	0.04017									15.3809	69	63.7899	15.3809	54	54.8204	-8.35072	-0.20568	-8.3468	-0.22441	-8.34869	-0.17904	-8.32697	-0.19921
-0.284	0.00103	-0.284	0.0005748	-0.284	-0.03502	-0.284	-0.04004	31.7	0.01305	31.7	0.00223	31.7	0.03541	31.7	0.04218									15.4297	68	63.202	15.4297	56	54.352	-8.24873	-0.20355	-8.24787	-0.22254	-8.24756	-0.17752	-8.22691	-0.19725
-0.283	0.00104	-0.283	0.0005684	-0.283	-0.03454	-0.283	-0.0394	31.8	0.01085	31.8	0.00313	31.8	0.03482	31.8	0.04089									15.4785	63	62.6244	15.4785	61	53.8907	-8.14893	-0.20141	-8.14713	-0.22064	-8.14928	-0.17597	-8.12997	-0.19529
-0.282	0.00104	-0.282	0.0005879	-0.282	-0.03402	-0.282	-0.03874	31.9	0.0128	31.9	0.00331	31.9	0.03518	31.9	0.04095									15.5273	76	62.0566	15.5273	58	53.4363	-8.04995	-0.19927	-8.04531	-0.21872	-8.04654	-0.1744	-8.03097	-0.19329
-0.281	0.00106	-0.281	0.0005896	-0.281	-0.03353	-0.281	-0.03815	32	0.01125	32	0.00306	32	0.03545	32	0.04185									15.5762	63	61.4985	15.5762	59	52.9886	-7.94961	-0.19711	-7.94566	-0.21679	-7.9455	-0.17283	-7.9327	-0.19128
-0.28	0.00104	-0.28	0.0005967	-0.28	-0.0331	-0.28	-0.03756	32.1	0.01159	32.1	0.0008436	32.1	0.03488	32.1	0.04156									15.625	59	60.9498	15.625	56	52.5474	-7.8486	-0.19496	-7.84683	-0.21485	-7.84667	-0.17126	-7.8308	-0.18927
-0.279	0.00106	-0.279	0.0005967	-0.279	-0.03263	-0.279	-0.03693	32.2	0.01256	32.2	0.00298	32.2	0.03591	32.2	0.04175									15.6738	72	60.4102	15.6738	58	52.1125	-7.74967	-0.19282	-7.74673	-0.21289	-7.74767	-0.16967	-7.73193	-0.18725
-0.278	0.00107	-0.278	0.0006205	-0.278	-0.03214	-0.278	-0.03631	32.3	0.00922	32.3	0.0012	32.3	0.03485	32.3	0.0412									15.7227	68	59.8794	15.7227	64	51.6837	-7.64903	-0.19064	-7.64501	-0.21094	-7.64733	-0.16807	-7.63206	-0.18524
-0.277	0.00107	-0.277	0.0006098	-0.277	-0.0317	-0.277	-0.03572	32.4	0.01237	32.4	0.00298	32.4	0.03712	32.4	0.04109									15.7715	54	59.3573	15.7715	51	51.261	-7.54801	-0.18845	-7.5491	-0.20898	-7.54785	-0.16647	-7.53292	-0.18322
-0.276	0.00108	-0.276	0.0006353	-0.276	-0.03129	-0.276	-0.03515	32.5	0.0123	32.5	0.00318	32.5	0.03615	32.5	0.04153									15.8203	72	58.8435	15.8203	27	50.844	-7.44753	-0.18627	-7.44853	-0.20699	-7.44734	-0.16486	-7.43128	-0.18117
-0.275	0.00108	-0.275	0.0006304	-0.275	-0.03086	-0.275	-0.03463	32.6	0.00902	32.6	0.00445	32.6	0.03542	32.6	0.04304									15.8691	64	58.3378	15.8691	43	50.4326	-7.34747	-0.18408	-7.34753	-0.20498	-7.34784	-0.16322	-7.3288	-0.1791
-0.274	0.00108	-0.274	0.0006364	-0.274	-0.03045	-0.274	-0.03406	32.7	0.0102	32.7	0.00266	32.7	0.03635	32.7	0.04251									15.918	65	57.84	15.918	61	50.0268	-7.24812	-0.18189	-7.24677	-0.20296	-7.25014	-0.1616	-7.2286	-0.17703
-0.273	0.0011	-0.273	0.0006504	-0.273	-0.03002	-0.273	-0.03348	32.8	0.01104	32.8	0.00457	32.8	0.03442	32.8	0.04195									15.9668	64	57.3499	15.9668	50	49.6263	-7.14838	-0.1797	-7.14756	-0.20094	-7.14909	-0.15997	-7.13041	-0.17496
-0.272	0.00109	-0.272	0.0006566	-0.272	-0.02961	-0.272	-0.03297	32.9	0.01181	32.9	0.00245	32.9	0.0378	32.9	0.04049									16.0156	67	56.8673	16.0156	52	49.231	-7.04808	-0.17749	-7.04667	-0.1989	-7.04742	-0.15832	-7.02784	-0.17288
-0.271	0.0011	-0.271	0.0006556	-0.271	-0.02922	-0.271	-0.03248	33	0.0117	33	0.00218	33	0.03609	33	0.04147									16.0645	58	56.392	16.0645	45	48.8408	-6.94929	-0.1753	-6.94626	-0.19685	-6.94898	-0.15665	-6.92902	-0.1708
-0.27	0.00111	-0.27	0.0006756	-0.27	-0.02878	-0.27	-0.03193	33.1	0.01129	33.1	0.00227	33.1	0.03384	33.1	0.04184									16.1133	47	55.9237	16.1133	55	48.4556	-6.84748	-0.1731	-6.84664	-0.19481	-6.84889	-0.15498	-6.82904	-0.16872
-0.269	0.0011	-0.269	0.0006602	-0.269	-0.02837	-0.269	-0.03141	33.2	0.00928	33.2	0.00252	33.2	0.03591	33.2	0.04141									16.1621	50	55.4624	16.1621	59	48.0752	-6.7443	-0.17087	-6.74796	-0.19276	-6.74931	-0.1533	-6.7306	-0.16664
-0.268	0.00112	-0.268	0.0006886	-0.268	-0.02797	-0.268	-0.03086	33.3	0.01024	33.3	0.00273	33.3	0.0346	33.3	0.04011									16.2109	63	55.0077	16.2109	57	47.6994	-6.64695	-0.16869	-6.64885	-0.19071	-6.65036	-0.15163	-6.63059	-0.16455
-0.267	0.00112	-0.267	0.0006786	-0.267	-0.0276	-0.267	-0.03041	33.4	0.00976	33.4	0.00351	33.4	0.03558	33.4	0.04039									16.2598	57	54.5596	16.2598	53	47.3283	-6.54993	-0.16651	-6.55296	-0.18865	-6.54799	-0.14994	-6.53082	-0.16247
-0.266	0.00113	-0.266	0.0006955	-0.266	-0.02719	-0.266	-0.02995	33.5	0.01103	33.5	0.00198	33.5	0.03493	33.5	0.04095									16.3086	56	54.1179	16.3086	40	46.9616	-6.45027	-0.16428	-6.45449	-0.18659	-6.45089	-0.14824	-6.43251	-0.1604
-0.265	0.00114	-0.265	0.0007034	-0.265	-0.02677	-0.265	-0.02945	33.6	0.01058	33.6	0.00287	33.6	0.03552	33.6	0.04074									16.3574	51	53.6823	16.3574	51	46.5993	-6.34866	-0.16203	-6.3558	-0.18452	-6.35152	-0.14655	-6.33279	-0.15829
-0.264	0.00113	-0.264	0.0007052	-0.264	-0.0264	-0.264	-0.02897	33.7	0.00917	33.7	0.00163	33.7	0.03587	33.7	0.04203									16.4062	50	53.2528	16.4062	46	46.2413	-6.2497	-0.1598	-6.25605	-0.18245	-6.25324	-0.14486	-6.23398	-0.15618
-0.263	0.00114	-0.263	0.0007106	-0.263	-0.02606	-0.263	-0.0285	33.8	0.01242	33.8	0.00243	33.8	0.03581	33.8	0.04157									16.4551	53	52.8292	16.4551	49	45.8874	-6.14919	-0.15759	-6.15523	-0.18037	-6.15348	-0.14317	-6.13129	-0.15407
-0.262	0.00116	-0.262	0.0007316	-0.262	-0.02569	-0.262	-0.02804	33.9	0.01029	33.9	0.00346	33.9	0.03603	33.9	0.03985									16.5039	62	52.4113	16.5039	36	45.5376	-6.05001	-0.15537	-6.05404	-0.17826	-6.05432	-0.14148	-6.03364	-0.15197
-0.261	0.00115	-0.261	0.0007183	-0.261	-0.02531	-0.261	-0.02763	34	0.00976	34	0.00201	34	0.0356	34	0.04115									16.5527	60	51.9991	16.5527	51	45.1917	-5.94867	-0.15315	-5.95691	-0.17613	-5.9559	-0.13977	-5.93382	-0.14985
-0.26	0.00116	-0.26	0.0007414	-0.26	-0.02497	-0.26	-0.02716	34.1	0.01093	34.1	0.0035	34.1	0.0355	34.1	0.04228									16.6016	54	51.5923	16.6016	53	44.8498	-5.85054	-0.15094	-5.85789	-0.174	-5.85796	-0.13806	-5.83269	-0.14772
-0.259	0.00116	-0.259	0.0007355	-0.259	-0.02465	-0.259	-0.02675	34.2	0.01151	34.2	0.00387	34.2	0.03484	34.2	0.04129									16.6504	43	51.1908	16.6504	55	44.5116	-5.75359	-0.14873	-5.75574	-0.17185	-5.75587	-0.13632	-5.73361	-0.1456
-0.258	0.00116	-0.258	0.0007451	-0.258	-0.02432	-0.258	-0.02633	34.3	0.01067	34.3	0.00132	34.3	0.03414	34.3	0.04075									16.6992	65	50.7945	16.6992	34	44.1772	-5.65476	-0.1465	-5.65471	-0.16967	-5.65948	-0.13458	-5.63433	-0.1435
-0.257	0.00118	-0.257	0.000755	-0.257	-0.02395	-0.257	-0.0259	34.4	0.01096	34.4	0.00277	34.4	0.03599	34.4	0.04159									16.748	50	50.4033	16.748	57	43.8464	-5.55332	-0.14428	-5.55253	-0.16747	-5.55945	-0.13283	-5.53305	-0.14139
-0.256	0.00118	-0.256	0.0007608	-0.256	-0.02359	-0.256	-0.02548	34.5	0.01074	34.5	0.00352	34.5	0.03539	34.5	0.04332									16.7969	53	50.017	16.7969	43	43.5191	-5.4534	-0.14206	-5.45242	-0.1653	-5.45861	-0.13107	-5.43317	-0.13929
-0.255	0.00118	-0.255	0.0007541	-0.255	-0.02325	-0.255	-0.02509	34.6	0.00969	34.6	0.00133	34.6	0.03496	34.6	0.04019									16.8457	42	49.6356	16.8457	48	43.1954	-5.35589	-0.13983	-5.35319	-0.16313	-5.35708	-0.12929	-5.33528	-0.13719
-0.254	0.00119	-0.254	0.0007792	-0.254	-0.02297	-0.254	-0.02468	34.7	0.01199	34.7	0.00319	34.7	0.03555	34.7	0.042									16.8945	41	49.2589	16.8945	34	42.875	-5.25628	-0.1376	-5.253	-0.16094	-5.25589	-0.12751	-5.23594	-0.13508
-0.253	0.00119	-0.253	0.000766	-0.253	-0.02267	-0.253	-0.02428	34.8	0.00846	34.8	0.00215	34.8	0.03689	34.8	0.04294									16.9434	61	48.8868	16.9434	31	42.558	-5.15732	-0.13537	-5.15216	-0.15873	-5.15736	-0.12573	-5.14181	-0.13297
-0.252	0.0012	-0.252	0.0007865	-0.252	-0.02233	-0.252	-0.02389	34.9	0.01012	34.9	0.00223	34.9	0.03336	34.9	0.04103									16.9922	39	48.5192	16.9922	39	42.2443	-5.05739	-0.13313	-5.05338	-0.15653	-5.05554	-0.12392	-5.04089	-0.13085
-0.251	0.0012	-0.251	0.0007791	-0.251	-0.02203	-0.251	-0.02356	35	0.00996	35	0.00168	35	0.03447	35	0.04124									17.041	49	48.156	17.041	38	41.9337	-4.95699	-0.13088	-4.95354	-0.15433	-4.95807	-0.12212	-4.94291	-0.12873
-0.25	0.0012	-0.25	0.0007959	-0.25	-0.02172	-0.25	-0.02315	35.1	0.01079	35.1	0.00418	35.1	0.03577	35.1	0.04246									17.0898	43	47.7971	17.0898	33	41.6263	-4.85928	-0.12862	-4.85389	-0.15211	-4.85652	-0.12033	-4.84102	-0.12659
-0.249	0.00122	-0.249	0.0007992	-0.249	-0.02142	-0.249	-0.02278	35.2	0.0096	35.2	0.00127	35.2	0.03583	35.2	0.04116									17.1387	55	47.4424	17.1387	39	41.322	-4.75856	-0.12635	-4.7502	-0.14988	-4.7544	-0.11852	-4.74486	-0.12444
-0.248	0.0012	-0.248	0.0007989	-0.248	-0.02116	-0.248	-0.02244	35.3	0.01036	35.3	0.00268	35.3	0.03265	35.3	0.04297									17.1875	41	47.0918	17.1875	35	41.0207	-4.66032	-0.12406	-4.65154	-0.14765	-4.65479	-0.11671	-4.6452	-0.12231
-0.247	0.00122	-0.247	0.0008038	-0.247	-0.02087	-0.247	-0.02214	35.4	0.00929	35.4	0.00168	35.4	0.03712	35.4	0.04									17.2363	46	46.7452	17.2363	38	40.7224	-4.55902	-0.12176	-4.55438	-0.14542	-4.55639	-0.11491	-4.54387	-0.12014
-0.246	0.00122	-0.246	0.000823	-0.246	-0.02055	-0.246	-0.02176	35.5	0.00933	35.5	0.00275	35.5	0.03448	35.5	0.0401									17.2852	44	46.4026	17.2852	50	40.427	-4.46097	-0.1195	-4.45577	-0.14319	-4.45732	-0.11309	-4.4433	-0.11794
-0.245	0.00122	-0.245	0.0008095	-0.245	-0.02026	-0.245	-0.0214	35.6	0.00893	35.6	0.0027	35.6	0.0353	35.6	0.04115									17.334	51	46.0638	17.334	42	40.1345	-4.36155	-0.11723	-4.35575	-0.14095	-4.35625	-0.11125	-4.34014	-0.11576
-0.244	0.00123	-0.244	0.0008333	-0.244	-0.01999	-0.244	-0.02103	35.7	0.00931	35.7	0.00283	35.7	0.03459	35.7	0.04033									17.3828	48	45.7288	17.3828	31	39.8447	-4.26192	-0.11495	-4.25678	-0.1387	-4.25392	-0.10942	-4.23902	-0.1136
-0.243	0.00122	-0.243	0.0008153	-0.243	-0.01974	-0.243	-0.02074	35.8	0.0101	35.8	0.00199	35.8	0.03522	35.8	0.04051									17.4316	44	45.3975	17.4316	34	39.5577	-4.15943	-0.11268	-4.1557	-0.13646	-4.1553	-0.1076	-4.14112	-0.11141
-0.242	0.00123	-0.242	0.0008306	-0.242	-0.01945	-0.242	-0.0204	35.9	0.00828	35.9	0.0038	35.9	0.03616	35.9	0.04126									17.4805	44	45.0697	17.4805	34	39.2735	-4.0596	-0.1104	-4.0585	-0.1342	-4.05607	-0.10577	-4.03951	-0.10922
-0.241	0.00124	-0.241	0.0008401	-0.241	-0.01915	-0.241	-0.02007	36	0.00941	36	0.00147	36	0.03606	36	0.04161									17.5293	40	44.7456	17.5293	40	38.9919	-3.96043	-0.10812	-3.95851	-0.13193	-3.95774	-0.10393	-3.93749	-0.10704
-0.24	0.00124	-0.24	0.0008416	-0.24	-0.01892	-0.24	-0.01977	36.1	0.0099	36.1	0.00163	36.1	0.03455	36.1	0.04081									17.5781	48	44.4249	17.5781	37	38.7129	-3.85941	-0.10583	-3.86008	-0.12966	-3.85798	-0.1021	-3.84129	-0.10487
-0.239	0.00124	-0.239	0.0008463	-0.239	-0.01866	-0.239	-0.01946	36.2	0.01044	36.2	0.00103	36.2	0.03335	36.2	0.04012									17.627	45	44.1076	17.627	36	38.4365	-3.75841	-0.10352	-3.76119	-0.12739	-3.75957	-0.10026	-3.74099	-0.10268
-0.238	0.00125	-0.238	0.0008611	-0.238	-0.01839	-0.238	-0.01913	36.3	0.0075	36.3	0.00363	36.3	0.03367	36.3	0.04193									17.6758	35	43.7936	17.6758	29	38.1626	-3.6599	-0.10124	-3.66319	-0.1251	-3.65963	-0.0984	-3.63858	-0.10047
-0.237	0.00125	-0.237	0.0008549	-0.237	-0.01815	-0.237	-0.01887	36.4	0.00904	36.4	0.00197	36.4	0.03557	36.4	0.04018									17.7246	40	43.4828	17.7246	30	37.8912	-3.55854	-0.09896	-3.56025	-0.12278	-3.56159	-0.09654	-3.53908	-0.09828
-0.236	0.00126	-0.236	0.0008718	-0.236	-0.01791	-0.236	-0.01859	36.5	0.0098	36.5	0.00218	36.5	0.03685	36.5	0.03994									17.7734	48	43.1753	17.7734	32	37.6223	-3.45986	-0.09667	-3.46253	-0.12049	-3.46182	-0.09468	-3.44039	-0.09609
-0.235	0.00126	-0.235	0.0008606	-0.235	-0.01764	-0.235	-0.01831	36.6	0.01004	36.6	0.00149	36.6	0.03473	36.6	0.04128									17.8223	40	42.8709	17.8223	39	37.3558	-3.36001	-0.0944	-3.36018	-0.11823	-3.36223	-0.09284	-3.34036	-0.09391
-0.234	0.00126	-0.234	0.0008781	-0.234	-0.01741	-0.234	-0.01799	36.7	0.00956	36.7	0.00183	36.7	0.0348	36.7	0.04201									17.8711	46	42.5696	17.8711	29	37.0916	-3.26235	-0.09212	-3.26243	-0.11593	-3.26006	-0.09095	-3.24163	-0.09173
-0.233	0.00128	-0.233	0.0008788	-0.233	-0.01717	-0.233	-0.01773	36.8	0.00823	36.8	0.00164	36.8	0.03704	36.8	0.04172									17.9199	43	42.2713	17.9199	27	36.8298	-3.16461	-0.08984	-3.16163	-0.11362	-3.16156	-0.08906	-3.14526	-0.08954
-0.232	0.00127	-0.232	0.0008782	-0.232	-0.01693	-0.232	-0.01747	36.9	0.00938	36.9	0.00254	36.9	0.0354	36.9	0.04156									17.9688	35	41.976	17.9688	29	36.5703	-3.06314	-0.08754	-3.06424	-0.11129	-3.06114	-0.0872	-3.04607	-0.08736
-0.231	0.00128	-0.231	0.0008846	-0.231	-0.0167	-0.231	-0.01721	37	0.00943	37	0.00117	37	0.03582	37	0.04065									18.0176	42	41.6835	18.0176	32	36.3131	-2.96351	-0.08525	-2.96474	-0.10896	-2.95925	-0.08532	-2.94423	-0.08516
-0.23	0.00129	-0.23	0.0009031	-0.23	-0.01649	-0.23	-0.01691	37.1	0.0079	37.1	0.00274	37.1	0.0345	37.1	0.04247									18.0664	42	41.394	18.0664	27	36.0581	-2.86325	-0.08294	-2.8672	-0.10662	-2.86132	-0.08343	-2.84272	-0.08295
-0.229	0.00128	-0.229	0.0008852	-0.229	-0.01627	-0.229	-0.01668	37.2	0.00906	37.2	0.001	37.2	0.03544	37.2	0.04175									18.1152	35	41.1072	18.1152	38	35.8053	-2.76462	-0.08066	-2.76546	-0.10427	-2.75969	-0.08154	-2.74274	-0.08074
-0.228	0.00129	-0.228	0.0009115	-0.228	-0.01601	-0.228	-0.0164	37.3	0.00903	37.3	0.00165	37.3	0.03634	37.3	0.04026									18.1641	40	40.8232	18.1641	38	35.5547	-2.66173	-0.07834	-2.66455	-0.1019	-2.65983	-0.07963	-2.64646	-0.07855
-0.227	0.00129	-0.227	0.0008985	-0.227	-0.01579	-0.227	-0.01616	37.4	0.00994	37.4	0.00331	37.4	0.03499	37.4	0.04097									18.2129	46	40.5419	18.2129	30	35.3062	-2.56318	-0.07602	-2.56283	-0.09952	-2.56184	-0.07773	-2.54549	-0.07634
-0.226	0.00129	-0.226	0.0009086	-0.226	-0.01559	-0.226	-0.0159	37.5	0.00986	37.5	0.0008338	37.5	0.0352	37.5	0.04245									18.2617	47	40.2632	18.2617	31	35.0598	-2.46647	-0.07373	-2.46278	-0.09714	-2.46133	-0.07583	-2.44623	-0.07412
-0.225	0.0013	-0.225	0.000918	-0.225	-0.01536	-0.225	-0.01565	37.6	0.01048	37.6	0.00227	37.6	0.03563	37.6	0.04183									18.3105	35	39.9872	18.3105	41	34.8156	-2.36727	-0.07142	-2.3617	-0.09474	-2.36293	-0.0739	-2.34819	-0.07192
-0.224	0.0013	-0.224	0.0009213	-0.224	-0.01516	-0.224	-0.01541	37.7	0.00988	37.7	0.00325	37.7	0.03516	37.7	0.04185									18.3594	46	39.7137	18.3594	27	34.5733	-2.26477	-0.06911	-2.26008	-0.09234	-2.26304	-0.07196	-2.24978	-0.06972
-0.223	0.0013	-0.223	0.0009169	-0.223	-0.01496	-0.223	-0.0152	37.8	0.0102	37.8	0.00222	37.8	0.03382	37.8	0.04208									18.4082	43	39.4428	18.4082	32	34.3331	-2.16504	-0.06679	-2.16023	-0.08995	-2.16326	-0.07001	-2.14833	-0.06751
-0.222	0.00131	-0.222	0.0009356	-0.222	-0.01477	-0.222	-0.01495	37.9	0.00995	37.9	0.0002439	37.9	0.03563	37.9	0.041									18.457	48	39.1743	18.457	37	34.0949	-2.0672	-0.06446	-2.06148	-0.08754	-2.06149	-0.06806	-2.04849	-0.06528
-0.221	0.00131	-0.221	0.0009271	-0.221	-0.01456	-0.221	-0.01473	38	0.00923	38	0.00535	38	0.03347	38	0.04198									18.5059	34	38.9083	18.5059	38	33.8587	-1.96735	-0.06213	-1.96138	-0.08514	-1.96048	-0.06611	-1.95045	-0.06305
-0.22	0.00131	-0.22	0.000942	-0.22	-0.01435	-0.22	-0.01447	38.1	0.00809	38.1	0.00142	38.1	0.03636	38.1	0.04054									18.5547	39	38.6447	18.5547	32	33.6244	-1.8666	-0.05979	-1.86163	-0.08275	-1.85978	-0.06416	-1.84866	-0.06082
-0.219	0.00131	-0.219	0.0009327	-0.219	-0.01417	-0.219	-0.0143	38.2	0.00981	38.2	0.00257	38.2	0.03368	38.2	0.04164									18.6035	35	38.3835	18.6035	39	33.3921	-1.76306	-0.05746	-1.76214	-0.08036	-1.76176	-0.06221	-1.74995	-0.0586
-0.218	0.0013	-0.218	0.0009367	-0.218	-0.01399	-0.218	-0.01409	38.3	0.00854	38.3	0.00108	38.3	0.03681	38.3	0.04079									18.6523	40	38.1245	18.6523	33	33.1616	-1.66301	-0.05512	-1.6615	-0.07797	-1.66264	-0.06025	-1.64987	-0.05636
-0.217	0.00133	-0.217	0.00095	-0.217	-0.01376	-0.217	-0.01386	38.4	0.00811	38.4	0.00379	38.4	0.03515	38.4	0.04144									18.7012	33	37.8679	18.7012	31	32.9331	-1.56508	-0.05277	-1.56392	-0.07556	-1.56185	-0.0583	-1.54934	-0.0541
-0.216	0.00131	-0.216	0.0009457	-0.216	-0.01362	-0.216	-0.01363	38.5	0.00867	38.5	0.00196	38.5	0.03481	38.5	0.04052									18.75	39	37.6135	18.75	35	32.7064	-1.46284	-0.0504	-1.46412	-0.07315	-1.46216	-0.05634	-1.44699	-0.05184
-0.215	0.00133	-0.215	0.0009528	-0.215	-0.01345	-0.215	-0.01345	38.6	0.0089	38.6	0.00224	38.6	0.03571	38.6	0.04127									18.7988	31	37.3614	18.7988	24	32.4815	-1.36521	-0.04802	-1.36322	-0.07074	-1.36126	-0.05439	-1.34845	-0.04957
-0.214	0.00133	-0.214	0.0009667	-0.214	-0.01325	-0.214	-0.01325	38.7	0.00947	38.7	-0.0003461	38.7	0.03397	38.7	0.04052									18.8477	24	37.1114	18.8477	28	32.2584	-1.26356	-0.04566	-1.26674	-0.06833	-1.26368	-0.05244	-1.2459	-0.0473
-0.213	0.00133	-0.213	0.0009548	-0.213	-0.01306	-0.213	-0.01306	38.8	0.00744	38.8	0.0028	38.8	0.0355	38.8	0.04184									18.8965	26	36.8636	18.8965	31	32.0371	-1.16408	-0.04331	-1.1689	-0.0659	-1.16595	-0.0505	-1.14941	-0.04502
-0.212	0.00134	-0.212	0.0009752	-0.212	-0.01287	-0.212	-0.01284	38.9	0.00914	38.9	0.00328	38.9	0.03419	38.9	0.04124									18.9453	41	36.6179	18.9453	32	31.8176	-1.06348	-0.04097	-1.07034	-0.06346	-1.06531	-0.04855	-1.0473	-0.04276
-0.211	0.00134	-0.211	0.0009679	-0.211	-0.01271	-0.211	-0.01267	39	0.00956	39	0.00321	39	0.03386	39	0.04027									18.9941	29	36.3743	18.9941	31	31.5998	-0.96555	-0.03862	-0.97035	-0.06102	-0.96592	-0.04658	-0.94507	-0.04051
-0.21	0.00133	-0.21	0.0009706	-0.21	-0.01256	-0.21	-0.01248	39.1	0.009	39.1	0.00314	39.1	0.03557	39.1	0.03936									19.043	39	36.1328	19.043	34	31.3838	-0.86613	-0.03626	-0.87028	-0.05858	-0.8658	-0.0446	-0.84545	-0.03824
-0.209	0.00135	-0.209	0.0009806	-0.209	-0.01236	-0.209	-0.01228	39.2	0.00874	39.2	0.00161	39.2	0.03568	39.2	0.0401									19.0918	38	35.8933	19.0918	31	31.1695	-0.76655	-0.03392	-0.76946	-0.05614	-0.76734	-0.04262	-0.74568	-0.03597
-0.208	0.00134	-0.208	0.0009852	-0.208	-0.01221	-0.208	-0.01211	39.3	0.00677	39.3	0.00257	39.3	0.03608	39.3	0.04251									19.1406	30	35.6558	19.1406	41	30.9569	-0.66501	-0.0316	-0.66991	-0.05369	-0.66582	-0.04064	-0.645	-0.03371
-0.207	0.00135	-0.207	0.0009815	-0.207	-0.01205	-0.207	-0.01194	39.4	0.00718	39.4	0.00137	39.4	0.03424	39.4	0.04199									19.1895	27	35.4203	19.1895	36	30.7459	-0.56789	-0.02924	-0.57028	-0.05118	-0.56608	-0.03865	-0.54447	-0.03146
-0.206	0.00135	-0.206	0.0009938	-0.206	-0.01189	-0.206	-0.01175	39.5	0.00908	39.5	0.00156	39.5	0.03693	39.5	0.04024									19.2383	42	35.1868	19.2383	31	30.5366	-0.46656	-0.0269	-0.46754	-0.04867	-0.46715	-0.03666	-0.44835	-0.0292
-0.205	0.00134	-0.205	0.0009804	-0.205	-0.01173	-0.205	-0.0116	39.6	0.00978	39.6	0.00127	39.6	0.03451	39.6	0.04047									19.2871	34	34.9551	19.2871	23	30.3289	-0.36828	-0.02456	-0.36754	-0.04619	-0.36733	-0.03468	-0.34744	-0.02695
-0.204	0.00136	-0.204	0.001	-0.204	-0.01156	-0.204	-0.01141	39.7	0.00731	39.7	0.00246	39.7	0.03616	39.7	0.03992									19.3359	34	34.7254	19.3359	25	30.1229	-0.26988	-0.02221	-0.26775	-0.04369	-0.26861	-0.03268	-0.24989	-0.02471
-0.203	0.00135	-0.203	0.0009923	-0.203	-0.01141	-0.203	-0.01125	39.8	0.00692	39.8	0.00416	39.8	0.03605	39.8	0.04135									19.3848	35	34.4975	19.3848	33	29.9184	-0.17019	-0.01986	-0.16871	-0.04118	-0.1674	-0.03065	-0.15101	-0.02244
-0.202	0.00136	-0.202	0.001	-0.202	-0.01125	-0.202	-0.01107	39.9	0.00839	39.9	0.0009911	39.9	0.03652	39.9	0.03971									19.4336	30	34.2715	19.4336	39	29.7155	-0.07083	-0.01749	-0.06884	-0.03867	-0.06724	-0.02862	-0.05264	-0.02017
-0.201	0.00137	-0.201	0.00101	-0.201	-0.0111	-0.201	-0.0109	40	0.00839	40	-0.0007492	40	0.03623	40	0.04112									19.4824	36	34.0473	19.4824	27	29.5142	0.03026	-0.01513	0.03189	-0.03617	0.03266	-0.02659	0.05025	-0.01789
-0.2	0.00136	-0.2	0.00101	-0.2	-0.01097	-0.2	-0.01075	40.1	0.00784	40.1	0.00303	40.1	0.03338	40.1	0.0411									19.5312	26	33.8249	19.5312	24	29.3145	0.09872	-0.01359	0.10333	-0.03442	0.1023	-0.02517	0.1164	-0.01632
-0.199	0.00137	-0.199	0.00101	-0.199	-0.0108	-0.199	-0.01061	40.2	0.00735	40.2	0.01625	40.2	0.03715	40.2	0.04102									19.5801	47	33.6043	19.5801	22	29.1163			-0.000822584
-0.198	0.00138	-0.198	0.00103	-0.198	-0.01065	-0.198	-0.01044	40.3	0.00629	40.3	0.3986	40.3	1.306	40.3	0.04085									19.6289	41	33.3854	19.6289	21	28.9196			-0.000809195
-0.197	0.00136	-0.197	0.00101	-0.197	-0.0105	-0.197	-0.01029	40.4	0.00888	40.4	0.4271	40.4	1.421	40.4	0.04424									19.6777	20	33.1683	19.6777	23	28.7244			-0.00079606
-0.196	0.00138	-0.196	0.00103	-0.196	-0.01036	-0.196	-0.01013	40.5	0.00698	40.5	0.4246	40.5	1.333	40.5	1.432									19.7266	36	32.9529	19.7266	34	28.5307			-0.000782731
-0.195	0.00138	-0.195	0.00103	-0.195	-0.01022	-0.195	-0.01	40.6	0.00695	40.6	0.4151	40.6	1.272	40.6	1.358									19.7754	36	32.7392	19.7754	14	28.3385			-0.000769247
-0.194	0.00138	-0.194	0.00103	-0.194	-0.0101	-0.194	-0.00983	40.7	0.2225	40.7	0.4108	40.7	1.225	40.7	1.26									19.8242	23	32.5271	19.8242	23	28.1478			-0.000755718
-0.193	0.00139	-0.193	0.00104	-0.193	-0.00994	-0.193	-0.00968	40.8	0.3108	40.8	0.4015	40.8	1.19	40.8	1.195									19.873	32	32.3167	19.873	19	27.9585			-0.000742214
-0.192	0.00137	-0.192	0.00103	-0.192	-0.00984	-0.192	-0.00955	40.9	0.3159	40.9	0.3982	40.9	1.163	40.9	1.141									19.9219	32	32.108	19.9219	31	27.7706			-0.000728806
-0.191	0.00138	-0.191	0.00103	-0.191	-0.0097	-0.191	-0.00943	41	0.314	41	0.3933	41	1.141	41	1.103									19.9707	34	31.9008	19.9707	27	27.5842			-0.000715243
-0.19	0.00139	-0.19	0.00105	-0.19	-0.00955	-0.19	-0.00928	41.1	0.3079	41.1	0.3912	41.1	1.122	41.1	1.071									20.0195	28	31.6953	20.0195	30	27.3991			-0.000701591
-0.189	0.00138	-0.189	0.00104	-0.189	-0.00941	-0.189	-0.00915	41.2	0.309	41.2	0.3885	41.2	1.108	41.2	1.043									20.0684	23	31.4913	20.0684	29	27.2155			-0.000688152
-0.188	0.0014	-0.188	0.00106	-0.188	-0.00928	-0.188	-0.00901	41.3	0.3041	41.3	0.3843	41.3	1.093	41.3	1.022									20.1172	31	31.2889	20.1172	24	27.0332			-0.000674686
-0.187	0.00139	-0.187	0.00105	-0.187	-0.00916	-0.187	-0.00889	41.4	0.3028	41.4	0.3842	41.4	1.083	41.4	1.002									20.166	30	31.088	20.166	29	26.8523			-0.000660934
-0.186	0.0014	-0.186	0.00106	-0.186	-0.00906	-0.186	-0.00875	41.5	0.3008	41.5	0.3816	41.5	1.074	41.5	0.9873									20.2148	36	30.8887	20.2148	29	26.6728			-0.000647003
-0.185	0.0014	-0.185	0.00107	-0.185	-0.00893	-0.185	-0.00863	41.6	0.2986	41.6	0.3801	41.6	1.066	41.6	0.9726									20.2637	36	30.6908	20.2637	27	26.4946			-0.000633066
-0.184	0.0014	-0.184	0.00106	-0.184	-0.00883	-0.184	-0.0085	41.7	0.2993	41.7	0.3804	41.7	1.062	41.7	0.9587									20.3125	23	30.4945	20.3125	23	26.3178			-0.000619142
-0.183	0.00141	-0.183	0.00106	-0.183	-0.00869	-0.183	-0.00838	41.8	0.2983	41.8	0.3785	41.8	1.055	41.8	0.9485									20.3613	25	30.2996	20.3613	21	26.1422			-0.000605249
-0.182	0.00141	-0.182	0.00107	-0.182	-0.00855	-0.182	-0.00823	41.9	0.2976	41.9	0.3791	41.9	1.049	41.9	0.9395									20.4102	31	30.1062	20.4102	28	25.968			-0.000591399
-0.181	0.0014	-0.181	0.00107	-0.181	-0.00844	-0.181	-0.00813	42	0.2959	42	0.3759	42	1.045	42	0.9349									20.459	28	29.9143	20.459	32	25.7951			-0.000577626
-0.18	0.00142	-0.18	0.00108	-0.18	-0.00834	-0.18	-0.00799	42.1	0.2931	42.1	0.3784	42.1	1.042	42.1	0.9255									20.5078	33	29.7237	20.5078	15	25.6234			-0.000563873
-0.179	0.00141	-0.179	0.00108	-0.179	-0.00822	-0.179	-0.00788	42.2	0.2926	42.2	0.3762	42.2	1.036	42.2	0.9196									20.5566	31	29.5346	20.5566	18	25.4531			-0.000549895
-0.178	0.00141	-0.178	0.00108	-0.178	-0.00811	-0.178	-0.00777	42.3	0.2944	42.3	0.3767	42.3	1.034	42.3	0.9135									20.6055	32	29.3469	20.6055	20	25.284			-0.000535812
-0.177	0.00142	-0.177	0.00109	-0.177	-0.00797	-0.177	-0.00767	42.4	0.2931	42.4	0.3791	42.4	1.031	42.4	0.9107									20.6543	27	29.1606	20.6543	16	25.1161			-0.000522233
-0.176	0.00142	-0.176	0.00109	-0.176	-0.00789	-0.176	-0.00755	42.5	0.2936	42.5	0.3782	42.5	1.028	42.5	0.9024									20.7031	30	28.9757	20.7031	32	24.9495			-0.000508619
-0.175	0.00142	-0.175	0.00109	-0.175	-0.00778	-0.175	-0.00745	42.6	0.293	42.6	0.3758	42.6	1.028	42.6	0.9008									20.752	20	28.7921	20.752	24	24.7842			-0.000494602
-0.174	0.00143	-0.174	0.0011	-0.174	-0.00767	-0.174	-0.00732	42.7	0.2932	42.7	0.3751	42.7	1.024	42.7	0.8978									20.8008	35	28.6098	20.8008	16	24.62			-0.000480498
-0.173	0.00142	-0.173	0.00109	-0.173	-0.00756	-0.173	-0.00723	42.8	0.291	42.8	0.3781	42.8	1.021	42.8	0.892									20.8496	29	28.4289	20.8496	22	24.4571			-0.000466521
-0.172	0.00143	-0.172	0.00111	-0.172	-0.00746	-0.172	-0.00711	42.9	0.2927	42.9	0.3773	42.9	1.02	42.9	0.8887									20.8984	28	28.2493	20.8984	20	24.2954			-0.000452706
-0.171	0.00142	-0.171	0.0011	-0.171	-0.00736	-0.171	-0.00704	43	0.2928	43	0.3787	43	1.02	43	0.8863									20.9473	26	28.071	20.9473	22	24.1348			-0.000438672
-0.17	0.00143	-0.17	0.00111	-0.17	-0.00726	-0.17	-0.00691	43.1	0.2935	43.1	0.3774	43.1	1.017	43.1	0.8816									20.9961	20	27.8941	20.9961	29	23.9754			-0.00042471
-0.169	0.00144	-0.169	0.00112	-0.169	-0.00714	-0.169	-0.00681	43.2	0.2918	43.2	0.3786	43.2	1.017	43.2	0.8799									21.0449	22	27.7184	21.0449	13	23.8173			-0.00041094
-0.168	0.00143	-0.168	0.00111	-0.168	-0.00707	-0.168	-0.00671	43.3	0.2933	43.3	0.3772	43.3	1.016	43.3	0.8768									21.0938	29	27.5439	21.0938	15	23.6602			-0.000397221
-0.167	0.00143	-0.167	0.00111	-0.167	-0.00697	-0.167	-0.00663	43.4	0.2938	43.4	0.3783	43.4	1.016	43.4	0.8756									21.1426	27	27.3708	21.1426	23	23.5044			-0.000383602
-0.166	0.00144	-0.166	0.00112	-0.166	-0.00687	-0.166	-0.00652	43.5	0.2927	43.5	0.3786	43.5	1.014	43.5	0.8733									21.1914	27	27.1989	21.1914	14	23.3496			-0.000370078
-0.165	0.00143	-0.165	0.00111	-0.165	-0.00677	-0.165	-0.00644	43.6	0.2922	43.6	0.3776	43.6	1.013	43.6	0.8706									21.2402	34	27.0282	21.2402	15	23.196			-0.000356563
-0.164	0.00144	-0.164	0.00113	-0.164	-0.00667	-0.164	-0.00632	43.7	0.2941	43.7	0.379	43.7	1.013	43.7	0.8685									21.2891	21	26.8587	21.2891	21	23.0436			-0.000343019
-0.163	0.00144	-0.163	0.00112	-0.163	-0.00659	-0.163	-0.00624	43.8	0.2925	43.8	0.3779	43.8	1.01	43.8	0.8702									21.3379	20	26.6905	21.3379	20	22.8922			-0.000329359
-0.162	0.00144	-0.162	0.00112	-0.162	-0.0065	-0.162	-0.00616	43.9	0.2939	43.9	0.3798	43.9	1.013	43.9	0.8665									21.3867	27	26.5234	21.3867	27	22.742			-0.000315528
-0.161	0.00145	-0.161	0.00114	-0.161	-0.00638	-0.161	-0.00606	44	0.2937	44	0.3793	44	1.011	44	0.8657									21.4355	28	26.3576	21.4355	20	22.5928			-0.000301758
-0.16	0.00145	-0.16	0.00114	-0.16	-0.00631	-0.16	-0.00595	44.1	0.2946	44.1	0.3783	44.1	1.01	44.1	0.8638									21.4844	25	26.1929	21.4844	14	22.4447			-0.000287994
-0.159	0.00145	-0.159	0.00113	-0.159	-0.00623	-0.159	-0.00588	44.2	0.294	44.2	0.3806	44.2	1.009	44.2	0.8626									21.5332	20	26.0294	21.5332	17	22.2978			-0.000274016
-0.158	0.00146	-0.158	0.00115	-0.158	-0.00615	-0.158	-0.00577	44.3	0.2946	44.3	0.3817	44.3	1.009	44.3	0.8623									21.582	32	25.8671	21.582	19	22.1519			-0.000259837
-0.157	0.00145	-0.157	0.00114	-0.157	-0.00606	-0.157	-0.00571	44.4	0.2942	44.4	0.3787	44.4	1.011	44.4	0.8586									21.6309	15	25.7059	21.6309	18	22.007			-0.0002456
-0.156	0.00146	-0.156	0.00115	-0.156	-0.00597	-0.156	-0.00561	44.5	0.2951	44.5	0.3812	44.5	1.009	44.5	0.8619									21.6797	22	25.5459	21.6797	27	21.8632			-0.000231433
-0.155	0.00145	-0.155	0.00115	-0.155	-0.00588	-0.155	-0.00554	44.6	0.2933	44.6	0.385	44.6	1.009	44.6	0.8587									21.7285	33	25.3869	21.7285	17	21.7205			-0.00021724
-0.154	0.00146	-0.154	0.00115	-0.154	-0.0058	-0.154	-0.00545	44.7	0.2947	44.7	0.3805	44.7	1.008	44.7	0.8597									21.7773	18	25.2292	21.7773	20	21.5788			-0.000203098
-0.153	0.00147	-0.153	0.00116	-0.153	-0.00571	-0.153	-0.00538	44.8	0.2969	44.8	0.3807	44.8	1.007	44.8	0.8596									21.8262	17	25.0725	21.8262	13	21.4381			-0.000188983
-0.152	0.00146	-0.152	0.00115	-0.152	-0.00566	-0.152	-0.0053	44.9	0.2945	44.9	0.3815	44.9	1.008	44.9	0.8544									21.875	20	24.9169	21.875	17	21.2984			-0.000174889
-0.151	0.00146	-0.151	0.00116	-0.151	-0.00556	-0.151	-0.00523	45	0.2948	45	0.3832	45	1.009	45	0.8556									21.9238	24	24.7624	21.9238	15	21.1598			-0.000160879
-0.15	0.00147	-0.15	0.00117	-0.15	-0.00547	-0.15	-0.00512	45.1	0.2951	45.1	0.3826	45.1	1.008	45.1	0.8545									21.9727	26	24.609	21.9727	19	21.0222			-0.000146829
-0.149	0.00146	-0.149	0.00116	-0.149	-0.0054	-0.149	-0.00507	45.2	0.2962	45.2	0.3838	45.2	1.008	45.2	0.8545									22.0215	23	24.4567	22.0215	20	20.8856			-0.000132688
-0.148	0.00148	-0.148	0.00117	-0.148	-0.00531	-0.148	-0.00498	45.3	0.2958	45.3	0.3825	45.3	1.009	45.3	0.8524									22.0703	23	24.3055	22.0703	16	20.7499			-0.000118524
-0.147	0.00147	-0.147	0.00117	-0.147	-0.00523	-0.147	-0.00492	45.4	0.2956	45.4	0.3836	45.4	1.006	45.4	0.8516									22.1191	24	24.1553	22.1191	19	20.6153			-0.00010444
-0.146	0.00147	-0.146	0.00117	-0.146	-0.00518	-0.146	-0.00484	45.5	0.2972	45.5	0.3835	45.5	1.008	45.5	0.8547									22.168	17	24.0062	22.168	27	20.4816			-9.04076e-05
-0.145	0.00148	-0.145	0.00118	-0.145	-0.00508	-0.145	-0.00475	45.6	0.297	45.6	0.3822	45.6	1.008	45.6	0.8517									22.2168	19	23.858	22.2168	13	20.3489			-7.64186e-05
-0.144	0.00147	-0.144	0.00118	-0.144	-0.00503	-0.144	-0.00469	45.7	0.2964	45.7	0.3825	45.7	1.008	45.7	0.8517									22.2656	27	23.711	22.2656	15	20.2172			-6.25686e-05
-0.143	0.00148	-0.143	0.00118	-0.143	-0.00495	-0.143	-0.00463	45.8	0.2954	45.8	0.3841	45.8	1.008	45.8	0.851									22.3145	27	23.5649	22.3145	19	20.0864			-5.33616e-05
-0.142	0.00148	-0.142	0.00119	-0.142	-0.00488	-0.142	-0.00455	45.9	0.2974	45.9	0.3844	45.9	1.007	45.9	0.8518									22.3633	25	23.4199	22.3633	19	19.9565
-0.141	0.00147	-0.141	0.00118	-0.141	-0.00481	-0.141	-0.00449	46	0.2984	46	0.3863	46	1.007	46	0.8516									22.4121	27	23.2759	22.4121	27	19.8276
-0.14	0.00149	-0.14	0.0012	-0.14	-0.00474	-0.14	-0.0044	46.1	0.2985	46.1	0.385	46.1	1.005	46.1	0.8478									22.4609	25	23.1329	22.4609	19	19.6996
-0.139	0.00148	-0.139	0.00119	-0.139	-0.00467	-0.139	-0.00435	46.2	0.2976	46.2	0.3852	46.2	1.006	46.2	0.849									22.5098	23	22.9908	22.5098	16	19.5726
-0.138	0.00149	-0.138	0.0012	-0.138	-0.0046	-0.138	-0.00427	46.3	0.2971	46.3	0.3846	46.3	1.005	46.3	0.8459									22.5586	19	22.8498	22.5586	18	19.4465
-0.137	0.00149	-0.137	0.00121	-0.137	-0.00451	-0.137	-0.00419	46.4	0.2978	46.4	0.3868	46.4	1.007	46.4	0.8484									22.6074	22	22.7097	22.6074	15	19.3212
-0.136	0.00149	-0.136	0.00119	-0.136	-0.00446	-0.136	-0.00414	46.5	0.2997	46.5	0.3861	46.5	1.008	46.5	0.8466									22.6562	20	22.5706	22.6562	19	19.1969
-0.135	0.00149	-0.135	0.00121	-0.135	-0.00439	-0.135	-0.00408	46.6	0.2987	46.6	0.3865	46.6	1.007	46.6	0.8461									22.7051	27	22.4325	22.7051	19	19.0735
-0.134	0.0015	-0.134	0.00121	-0.134	-0.00433	-0.134	-0.004	46.7	0.2988	46.7	0.3875	46.7	1.007	46.7	0.8449									22.7539	17	22.2953	22.7539	23	18.951
-0.133	0.00149	-0.133	0.0012	-0.133	-0.00426	-0.133	-0.00397	46.8	0.2991	46.8	0.3875	46.8	1.007	46.8	0.8468									22.8027	21	22.1591	22.8027	20	18.8294
-0.132	0.0015	-0.132	0.00122	-0.132	-0.00419	-0.132	-0.00387	46.9	0.2993	46.9	0.3874	46.9	1.007	46.9	0.8446									22.8516	17	22.0238	22.8516	26	18.7086
-0.131	0.0015	-0.131	0.00121	-0.131	-0.00413	-0.131	-0.00382	47	0.3012	47	0.3872	47	1.008	47	0.8455									22.9004	15	21.8894	22.9004	16	18.5887
-0.13	0.0015	-0.13	0.00121	-0.13	-0.00408	-0.13	-0.00376	47.1	0.2986	47.1	0.386	47.1	1.006	47.1	0.8449									22.9492	19	21.756	22.9492	21	18.4697
-0.129	0.0015	-0.129	0.00123	-0.129	-0.00399	-0.129	-0.00371	47.2	0.3005	47.2	0.3882	47.2	1.005	47.2	0.8446									22.998	18	21.6235	22.998	20	18.3515
-0.128	0.0015	-0.128	0.00122	-0.128	-0.00394	-0.128	-0.00364	47.3	0.2995	47.3	0.3887	47.3	1.006	47.3	0.843									23.0469	19	21.4919	23.0469	17	18.2342
-0.127	0.0015	-0.127	0.00122	-0.127	-0.00387	-0.127	-0.00359	47.4	0.3012	47.4	0.3885	47.4	1.008	47.4	0.8453									23.0957	19	21.3612	23.0957	21	18.1178
-0.126	0.00151	-0.126	0.00123	-0.126	-0.00381	-0.126	-0.00351	47.5	0.2998	47.5	0.3897	47.5	1.005	47.5	0.8416									23.1445	14	21.2314	23.1445	21	18.0022
-0.125	0.0015	-0.125	0.00123	-0.125	-0.00376	-0.125	-0.00347	47.6	0.3012	47.6	0.3881	47.6	1.008	47.6	0.843									23.1934	13	21.1025	23.1934	17	17.8874
-0.124	0.00151	-0.124	0.00124	-0.124	-0.0037	-0.124	-0.00341	47.7	0.3012	47.7	0.3899	47.7	1.007	47.7	0.8456									23.2422	18	20.9744	23.2422	20	17.7734
-0.123	0.00151	-0.123	0.00123	-0.123	-0.00363	-0.123	-0.00337	47.8	0.3012	47.8	0.389	47.8	1.006	47.8	0.8416									23.291	21	20.8473	23.291	22	17.6603
-0.122	0.00151	-0.122	0.00124	-0.122	-0.00358	-0.122	-0.0033	47.9	0.3007	47.9	0.3882	47.9	1.009	47.9	0.8429									23.3398	18	20.721	23.3398	17	17.5479
-0.121	0.00152	-0.121	0.00125	-0.121	-0.00352	-0.121	-0.00324	48	0.3009	48	0.3896	48	1.004	48	0.8445									23.3887	21	20.5956	23.3887	14	17.4364
-0.12	0.00151	-0.12	0.00124	-0.12	-0.00347	-0.12	-0.00319	48.1	0.3022	48.1	0.3896	48.1	1.007	48.1	0.8421									23.4375	15	20.471	23.4375	11	17.3257
-0.119	0.00152	-0.119	0.00125	-0.119	-0.00339	-0.119	-0.00314	48.2	0.3012	48.2	0.3926	48.2	1.007	48.2	0.8451									23.4863	26	20.3473	23.4863	12	17.2158
-0.118	0.00153	-0.118	0.00125	-0.118	-0.00335	-0.118	-0.00307	48.3	0.3002	48.3	0.3899	48.3	1.004	48.3	0.8425									23.5352	17	20.2245	23.5352	17	17.1067
-0.117	0.00152	-0.117	0.00125	-0.117	-0.0033	-0.117	-0.00302	48.4	0.3014	48.4	0.3902	48.4	1.007	48.4	0.8419									23.584	14	20.1025	23.584	22	16.9983
-0.116	0.00153	-0.116	0.00125	-0.116	-0.00324	-0.116	-0.00296	48.5	0.3022	48.5	0.3907	48.5	1.007	48.5	0.8425									23.6328	20	19.9813	23.6328	21	16.8908
-0.115	0.00152	-0.115	0.00125	-0.115	-0.00319	-0.115	-0.00294	48.6	0.3002	48.6	0.3924	48.6	1.006	48.6	0.8441									23.6816	19	19.8609	23.6816	17	16.784
-0.114	0.00152	-0.114	0.00125	-0.114	-0.00315	-0.114	-0.00288	48.7	0.3009	48.7	0.3905	48.7	1.007	48.7	0.8433									23.7305	16	19.7414	23.7305	17	16.6779
-0.113	0.00153	-0.113	0.00127	-0.113	-0.00307	-0.113	-0.00282	48.8	0.303	48.8	0.3918	48.8	1.009	48.8	0.8439									23.7793	24	19.6226	23.7793	20	16.5727
-0.112	0.00153	-0.112	0.00126	-0.112	-0.00303	-0.112	-0.00277	48.9	0.3028	48.9	0.3912	48.9	1.007	48.9	0.8442									23.8281	17	19.5047	23.8281	14	16.4682
-0.111	0.00153	-0.111	0.00126	-0.111	-0.00297	-0.111	-0.00273	49	0.3027	49	0.3929	49	1.009	49	0.8454									23.877	20	19.3876	23.877	12	16.3645
-0.11	0.00154	-0.11	0.00127	-0.11	-0.00293	-0.11	-0.00266	49.1	0.3026	49.1	0.3918	49.1	1.008	49.1	0.8418									23.9258	21	19.2713	23.9258	17	16.2615
-0.109	0.00153	-0.109	0.00128	-0.109	-0.00287	-0.109	-0.00263	49.2	0.3033	49.2	0.3928	49.2	1.008	49.2	0.8431									23.9746	15	19.1558	23.9746	15	16.1592
-0.108	0.00154	-0.108	0.00128	-0.108	-0.00283	-0.108	-0.00256	49.3	0.3016	49.3	0.3912	49.3	1.007	49.3	0.8431									24.0234	19	19.041	24.0234	17	16.0577
-0.107	0.00153	-0.107	0.00128	-0.107	-0.00278	-0.107	-0.00253	49.4	0.3039	49.4	0.3929	49.4	1.007	49.4	0.8428									24.0723	24	18.9271	24.0723	17	15.9569
-0.106	0.00154	-0.106	0.00128	-0.106	-0.00273	-0.106	-0.00247	49.5	0.303	49.5	0.3943	49.5	1.008	49.5	0.8454									24.1211	19	18.8139	24.1211	20	15.8568
-0.105	0.00154	-0.105	0.00129	-0.105	-0.00266	-0.105	-0.00243	49.6	0.3036	49.6	0.3925	49.6	1.009	49.6	0.8444									24.1699	25	18.7015	24.1699	13	15.7575
-0.104	0.00154	-0.104	0.00128	-0.104	-0.00263	-0.104	-0.00238	49.7	0.304	49.7	0.3936	49.7	1.01	49.7	0.8411									24.2188	11	18.5899	24.2188	16	15.6588
-0.103	0.00153	-0.103	0.00128	-0.103	-0.00259	-0.103	-0.00236	49.8	0.3043	49.8	0.3932	49.8	1.006	49.8	0.8432									24.2676	18	18.479	24.2676	15	15.5609
-0.102	0.00154	-0.102	0.00129	-0.102	-0.00254	-0.102	-0.00229	49.9	0.3022	49.9	0.3948	49.9	1.009	49.9	0.8432									24.3164	17	18.3688	24.3164	7	15.4637
-0.101	0.00154	-0.101	0.00129	-0.101	-0.00249	-0.101	-0.00226	50	0.3039	50	0.3921	50	1.008	50	0.8437									24.3652	11	18.2595	24.3652	19	15.3672
-0.1	0.00155	-0.1	0.0013	-0.1	-0.00244	-0.1	-0.0022	50.1	0.3049	50.1	0.3938	50.1	1.008	50.1	0.8424									24.4141	20	18.1508	24.4141	22	15.2713
-0.099	0.00154	-0.099	0.0013	-0.099	-0.00239	-0.099	-0.00217	50.2	0.3039	50.2	0.3937	50.2	1.009	50.2	0.8438									24.4629	12	18.0429	24.4629	12	15.1762
-0.098	0.00155	-0.098	0.0013	-0.098	-0.00235	-0.098	-0.00212	50.3	0.3029	50.3	0.3945	50.3	1.009	50.3	0.8418									24.5117	18	17.9357	24.5117	22	15.0817
-0.097	0.00156	-0.097	0.00131	-0.097	-0.0023	-0.097	-0.00207	50.4	0.3032	50.4	0.3954	50.4	1.008	50.4	0.843									24.5605	13	17.8293	24.5605	21	14.988
-0.096	0.00155	-0.096	0.0013	-0.096	-0.00226	-0.096	-0.00203	50.5	0.3057	50.5	0.3935	50.5	1.009	50.5	0.8422									24.6094	13	17.7236	24.6094	14	14.8949
-0.095	0.00155	-0.095	0.00131	-0.095	-0.00222	-0.095	-0.00199	50.6	0.304	50.6	0.3951	50.6	1.006	50.6	0.8421									24.6582	14	17.6186	24.6582	15	14.8024
-0.094	0.00156	-0.094	0.00131	-0.094	-0.00217	-0.094	-0.00194	50.7	0.3036	50.7	0.3945	50.7	1.008	50.7	0.8422									24.707	13	17.5143	24.707	17	14.7106
-0.093	0.00156	-0.093	0.00132	-0.093	-0.00212	-0.093	-0.00191	50.8	0.3061	50.8	0.3957	50.8	1.009	50.8	0.8423									24.7559	20	17.4107	24.7559	15	14.6195
-0.092	0.00157	-0.092	0.00132	-0.092	-0.00208	-0.092	-0.00186	50.9	0.3033	50.9	0.3947	50.9	1.01	50.9	0.8431									24.8047	20	17.3078	24.8047	19	14.5291
-0.091	0.00156	-0.091	0.00132	-0.091	-0.00204	-0.091	-0.00183	51	0.3047	51	0.3936	51	1.007	51	0.8408									24.8535	19	17.2056	24.8535	11	14.4393
-0.09	0.00156	-0.09	0.00131	-0.09	-0.00201	-0.09	-0.00179	51.1	0.3048	51.1	0.3959	51.1	1.007	51.1	0.8441									24.9023	18	17.1041	24.9023	18	14.3501
-0.089	0.00157	-0.089	0.00133	-0.089	-0.00195	-0.089	-0.00174	51.2	0.304	51.2	0.395	51.2	1.007	51.2	0.8425									24.9512	23	17.0033	24.9512	12	14.2616
-0.088	0.00156	-0.088	0.00132	-0.088	-0.00193	-0.088	-0.00171	51.3	0.3046	51.3	0.3935	51.3	1.009	51.3	0.842									25	20	16.9032	25	10	14.1737
-0.087	0.00156	-0.087	0.00133	-0.087	-0.00187	-0.087	-0.00167	51.4	0.3046	51.4	0.395	51.4	1.01	51.4	0.8409									25.0488	15	16.8037	25.0488	23	14.0864
-0.086	0.00157	-0.086	0.00133	-0.086	-0.00183	-0.086	-0.00161	51.5	0.3053	51.5	0.395	51.5	1.01	51.5	0.8423									25.0977	16	16.705	25.0977	12	13.9998
-0.085	0.00156	-0.085	0.00133	-0.085	-0.0018	-0.085	-0.0016	51.6	0.3059	51.6	0.3938	51.6	1.008	51.6	0.8422									25.1465	16	16.6068	25.1465	9	13.9138
-0.084	0.00158	-0.084	0.00134	-0.084	-0.00175	-0.084	-0.00154	51.7	0.3072	51.7	0.3955	51.7	1.01	51.7	0.8428									25.1953	14	16.5094	25.1953	15	13.8284
-0.083	0.00157	-0.083	0.00135	-0.083	-0.00171	-0.083	-0.00151	51.8	0.3069	51.8	0.3955	51.8	1.011	51.8	0.843									25.2441	14	16.4126	25.2441	12	13.7436
-0.082	0.00157	-0.082	0.00134	-0.082	-0.00168	-0.082	-0.00148	51.9	0.3058	51.9	0.3967	51.9	1.009	51.9	0.8429									25.293	19	16.3165	25.293	12	13.6595
-0.081	0.00158	-0.081	0.00135	-0.081	-0.00163	-0.081	-0.00143	52	0.3065	52	0.3958	52	1.009	52	0.8415									25.3418	15	16.221	25.3418	20	13.5759
-0.08	0.00158	-0.08	0.00135	-0.08	-0.0016	-0.08	-0.00139	52.1	0.3057	52.1	0.3982	52.1	1.009	52.1	0.8425									25.3906	16	16.1261	25.3906	12	13.4929
-0.079	0.00158	-0.079	0.00135	-0.079	-0.00156	-0.079	-0.00136	52.2	0.3079	52.2	0.3957	52.2	1.01	52.2	0.8407									25.4395	14	16.0319	25.4395	6	13.4106
-0.078	0.00159	-0.078	0.00136	-0.078	-0.00152	-0.078	-0.00132	52.3	0.3065	52.3	0.3955	52.3	1.01	52.3	0.8423									25.4883	17	15.9384	25.4883	21	13.3288
-0.077	0.00158	-0.077	0.00136	-0.077	-0.00148	-0.077	-0.00129	52.4	0.3065	52.4	0.3961	52.4	1.01	52.4	0.841									25.5371	14	15.8454	25.5371	10	13.2476
-0.076	0.00159	-0.076	0.00136	-0.076	-0.00145	-0.076	-0.00124	52.5	0.3069	52.5	0.3986	52.5	1.009	52.5	0.8412									25.5859	14	15.7531	25.5859	15	13.167
-0.075	0.00158	-0.075	0.00136	-0.075	-0.00141	-0.075	-0.00123	52.6	0.3078	52.6	0.3979	52.6	1.012	52.6	0.8403									25.6348	14	15.6615	25.6348	6	13.087
-0.074	0.00159	-0.074	0.00136	-0.074	-0.00138	-0.074	-0.00117	52.7	0.3073	52.7	0.3986	52.7	1.011	52.7	0.843									25.6836	23	15.5704	25.6836	14	13.0075
-0.073	0.00159	-0.073	0.00138	-0.073	-0.00133	-0.073	-0.00114	52.8	0.3077	52.8	0.3983	52.8	1.01	52.8	0.8426									25.7324	12	15.48	25.7324	6	12.9286
-0.072	0.00159	-0.072	0.00136	-0.072	-0.00131	-0.072	-0.00112	52.9	0.3063	52.9	0.3988	52.9	1.01	52.9	0.8445									25.7812	19	15.3901	25.7812	10	12.8503
-0.071	0.00159	-0.071	0.00138	-0.071	-0.00126	-0.071	-0.00108	53	0.3085	53	0.3981	53	1.009	53	0.8435									25.8301	15	15.3009	25.8301	17	12.7725
-0.07	0.0016	-0.07	0.00138	-0.07	-0.00123	-0.07	-0.00103	53.1	0.3079	53.1	0.3979	53.1	1.01	53.1	0.841									25.8789	11	15.2123	25.8789	17	12.6953
-0.069	0.00159	-0.069	0.00137	-0.069	-0.0012	-0.069	-0.00102	53.2	0.3094	53.2	0.397	53.2	1.011	53.2	0.8416									25.9277	9	15.1242	25.9277	9	12.6187
-0.068	0.00161	-0.068	0.00138	-0.068	-0.00116	-0.068	-0.0009645	53.3	0.3056	53.3	0.398	53.3	1.008	53.3	0.842									25.9766	16	15.0368	25.9766	16	12.5426
-0.067	0.0016	-0.067	0.00139	-0.067	-0.00112	-0.067	-0.0009468	53.4	0.3068	53.4	0.4015	53.4	1.011	53.4	0.8416									26.0254	13	14.95	26.0254	14	12.4671
-0.066	0.0016	-0.066	0.00138	-0.066	-0.00109	-0.066	-0.0009136	53.5	0.3071	53.5	0.3994	53.5	1.011	53.5	0.8425									26.0742	11	14.8637	26.0742	5	12.392
-0.065	0.00161	-0.065	0.0014	-0.065	-0.00105	-0.065	-0.0008731	53.6	0.31	53.6	0.3989	53.6	1.011	53.6	0.843									26.123	15	14.778	26.123	14	12.3176
-0.064	0.00159	-0.064	0.00138	-0.064	-0.00104	-0.064	-0.0008467	53.7	0.307	53.7	0.3984	53.7	1.009	53.7	0.8426									26.1719	17	14.6929	26.1719	18	12.2436
-0.063	0.0016	-0.063	0.00139	-0.063	-0.0009952	-0.063	-0.0008148	53.8	0.3062	53.8	0.4003	53.8	1.01	53.8	0.8413									26.2207	15	14.6084	26.2207	14	12.1702
-0.062	0.00161	-0.062	0.0014	-0.062	-0.0009545	-0.062	-0.0007758	53.9	0.3069	53.9	0.3988	53.9	1.009	53.9	0.8431									26.2695	11	14.5245	26.2695	19	12.0974
-0.061	0.0016	-0.061	0.0014	-0.061	-0.0009269	-0.061	-0.000761	54	0.309	54	0.3978	54	1.011	54	0.8408									26.3184	15	14.4411	26.3184	12	12.025
-0.06	0.00162	-0.06	0.0014	-0.06	-0.0008877	-0.06	-0.0007069	54.1	0.3078	54.1	0.4003	54.1	1.009	54.1	0.8423									26.3672	12	14.3582	26.3672	11	11.9532
-0.059	0.0016	-0.059	0.00141	-0.059	-0.0008614	-0.059	-0.0006903	54.2	0.3069	54.2	0.3993	54.2	1.01	54.2	0.8416									26.416	18	14.276	26.416	9	11.8819
-0.058	0.00162	-0.058	0.0014	-0.058	-0.0008357	-0.058	-0.0006486	54.3	0.3088	54.3	0.4002	54.3	1.009	54.3	0.8443									26.4648	18	14.1943	26.4648	9	11.811
-0.057	0.00162	-0.057	0.00142	-0.057	-0.0007863	-0.057	-0.0006228	54.4	0.3105	54.4	0.4004	54.4	1.01	54.4	0.8427									26.5137	16	14.1131	26.5137	11	11.7407
-0.056	0.00161	-0.056	0.0014	-0.056	-0.0007727	-0.056	-0.0005985	54.5	0.3098	54.5	0.4008	54.5	1.01	54.5	0.8425									26.5625	11	14.0325	26.5625	11	11.6709
-0.055	0.00162	-0.055	0.00142	-0.055	-0.0007385	-0.055	-0.0005643	54.6	0.3086	54.6	0.4015	54.6	1.01	54.6	0.8403									26.6113	13	13.9524	26.6113	10	11.6016
-0.054	0.00163	-0.054	0.00142	-0.054	-0.0007052	-0.054	-0.000521	54.7	0.3078	54.7	0.3996	54.7	1.01	54.7	0.8432									26.6602	11	13.8729	26.6602	7	11.5328
-0.053	0.00162	-0.053	0.00142	-0.053	-0.0006622	-0.053	-0.0005046	54.8	0.3088	54.8	0.4001	54.8	1.011	54.8	0.8402									26.709	16	13.7939	26.709	13	11.4645
-0.052	0.00163	-0.052	0.00142	-0.052	-0.000633	-0.052	-0.0004608	54.9	0.3093	54.9	0.4004	54.9	1.01	54.9	0.8414									26.7578	12	13.7154	26.7578	19	11.3967
-0.051	0.00162	-0.051	0.00143	-0.051	-0.0006035	-0.051	-0.0004394	55	0.3099	55	0.401	55	1.01	55	0.8405									26.8066	16	13.6375	26.8066	10	11.3294
-0.05	0.00162	-0.05	0.00142	-0.05	-0.0005877	-0.05	-0.0004079	55.1	0.3094	55.1	0.4023	55.1	1.01	55.1	0.8421									26.8555	16	13.5601	26.8555	14	11.2625
-0.049	0.00163	-0.049	0.00144	-0.049	-0.0005369	-0.049	-0.0003711	55.2	0.3086	55.2	0.4011	55.2	1.012	55.2	0.8434									26.9043	17	13.4832	26.9043	17	11.1962
-0.048	0.00163	-0.048	0.00143	-0.048	-0.0005215	-0.048	-0.0003474	55.3	0.3095	55.3	0.4011	55.3	1.011	55.3	0.8433									26.9531	9	13.4068	26.9531	11	11.1303
-0.047	0.00163	-0.047	0.00144	-0.047	-0.0004873	-0.047	-0.0003244	55.4	0.3091	55.4	0.4002	55.4	1.012	55.4	0.8396									27.002	14	13.3309	27.002	9	11.0649
-0.046	0.00164	-0.046	0.00144	-0.046	-0.0004546	-0.046	-0.000285	55.5	0.3089	55.5	0.4006	55.5	1.012	55.5	0.8439									27.0508	13	13.2556	27.0508	13	10.9999
-0.045	0.00163	-0.045	0.00144	-0.045	-0.0004282	-0.045	-0.0002704	55.6	0.3099	55.6	0.4013	55.6	1.013	55.6	0.8414									27.0996	10	13.1807	27.0996	13	10.9354
-0.044	0.00164	-0.044	0.00144	-0.044	-0.0003943	-0.044	-0.0002359	55.7	0.3096	55.7	0.4017	55.7	1.013	55.7	0.8435									27.1484	12	13.1064	27.1484	11	10.8714
-0.043	0.00163	-0.043	0.00145	-0.043	-0.000364	-0.043	-0.0002174	55.8	0.3104	55.8	0.3995	55.8	1.01	55.8	0.8418									27.1973	12	13.0326	27.1973	9	10.8079
-0.042	0.00164	-0.042	0.00144	-0.042	-0.000336	-0.042	-0.0001834	55.9	0.3098	55.9	0.4013	55.9	1.011	55.9	0.8408									27.2461	9	12.9592	27.2461	12	10.7448
-0.041	0.00164	-0.041	0.00146	-0.041	-0.0002987	-0.041	-0.0001498	56	0.3082	56	0.4005	56	1.014	56	0.8434									27.2949	15	12.8864	27.2949	15	10.6821
-0.04	0.00164	-0.04	0.00144	-0.04	-0.0002888	-0.04	-0.0001323	56.1	0.3081	56.1	0.4021	56.1	1.012	56.1	0.8442									27.3438	9	12.814	27.3438	10	10.6199
-0.039	0.00163	-0.039	0.00145	-0.039	-0.0002576	-0.039	-0.000114	56.2	0.31	56.2	0.4014	56.2	1.013	56.2	0.843									27.3926	16	12.7422	27.3926	9	10.5581
-0.038	0.00165	-0.038	0.00146	-0.038	-0.0002335	-0.038	-7.536e-05	56.3	0.3091	56.3	0.4011	56.3	1.012	56.3	0.8424									27.4414	13	12.6708	27.4414	10	10.4968
-0.037	0.00164	-0.037	0.00146	-0.037	-0.0002113	-0.037	-5.679e-05	56.4	0.3109	56.4	0.402	56.4	1.01	56.4	0.8421									27.4902	19	12.5999	27.4902	11	10.436
-0.036	0.00165	-0.036	0.00146	-0.036	-0.0001743	-0.036	-2.1e-05	56.5	0.3113	56.5	0.4015	56.5	1.013	56.5	0.843									27.5391	15	12.5295	27.5391	10	10.3755
-0.035	0.00165	-0.035	0.00147	-0.035	-0.0001469	-0.035	-5.978e-06	56.6	0.3126	56.6	0.4037	56.6	1.012	56.6	0.8414									27.5879	10	12.4595	27.5879	7	10.3155
-0.034	0.00165	-0.034	0.00146	-0.034	-0.0001328	-0.034	2.313e-05	56.7	0.3097	56.7	0.4021	56.7	1.012	56.7	0.8401									27.6367	14	12.39	27.6367	17	10.2559
-0.033	0.00166	-0.033	0.00148	-0.033	-9.243e-05	-0.033	6.309e-05	56.8	0.3106	56.8	0.4024	56.8	1.011	56.8	0.8427									27.6855	10	12.321	27.6855	15	10.1968
-0.032	0.00166	-0.032	0.00147	-0.032	-7.481e-05	-0.032	7.905e-05	56.9	0.3093	56.9	0.4041	56.9	1.011	56.9	0.843									27.7344	11	12.2525	27.7344	13	10.1381
-0.031	0.00165	-0.031	0.00148	-0.031	-5.081e-05	-0.031	9.903e-05	57	0.3092	57	0.4026	57	1.012	57	0.8422									27.7832	20	12.1844	27.7832	9	10.0798
-0.03	0.00166	-0.03	0.00148	-0.03	-2.438e-05	-0.03	0.0001278	57.1	0.3111	57.1	0.4032	57.1	1.013	57.1	0.8412									27.832	12	12.1167	27.832	16	10.0219
-0.029	0.00166	-0.029	0.00148	-0.029	3.54e-06	-0.029	0.0001541	57.2	0.3122	57.2	0.4041	57.2	1.01	57.2	0.84									27.8809	15	12.0496	27.8809	13	9.96441
-0.028	0.00167	-0.028	0.00149	-0.028	2.619e-05	-0.028	0.0001851	57.3	0.3094	57.3	0.4044	57.3	1.011	57.3	0.84									27.9297	7	11.9828	27.9297	12	9.90736
-0.027	0.00166	-0.027	0.00149	-0.027	5.388e-05	-0.027	0.0001978	57.4	0.3123	57.4	0.4014	57.4	1.012	57.4	0.8407									27.9785	9	11.9166	27.9785	6	9.85071
-0.026	0.00167	-0.026	0.00149	-0.026	7.835e-05	-0.026	0.0002309	57.5	0.3116	57.5	0.4032	57.5	1.012	57.5	0.8413									28.0273	13	11.8507	28.0273	6	9.79447
-0.025	0.00167	-0.025	0.00151	-0.025	0.0001071	-0.025	0.0002593	57.6	0.3107	57.6	0.4036	57.6	1.011	57.6	0.8406									28.0762	12	11.7854	28.0762	9	9.73863
-0.024	0.00166	-0.024	0.00148	-0.024	0.0001118	-0.024	0.0002739	57.7	0.3087	57.7	0.4049	57.7	1.011	57.7	0.8422									28.125	11	11.7204	28.125	13	9.6832
-0.023	0.00167	-0.023	0.0015	-0.023	0.0001505	-0.023	0.0002977	57.8	0.3111	57.8	0.4026	57.8	1.011	57.8	0.8439									28.1738	5	11.6559	28.1738	14	9.62816
-0.022	0.00168	-0.022	0.0015	-0.022	0.0001731	-0.022	0.000326	57.9	0.31	57.9	0.4019	57.9	1.011	57.9	0.8416									28.2227	4	11.5918	28.2227	8	9.57351
-0.021	0.00166	-0.021	0.0015	-0.021	0.0001981	-0.021	0.0003402	58	0.3123	58	0.4034	58	1.012	58	0.8418									28.2715	19	11.5282	28.2715	12	9.51926
-0.02	0.00168	-0.02	0.00151	-0.02	0.0002253	-0.02	0.0003784	58.1	0.3111	58.1	0.4024	58.1	1.013	58.1	0.8423									28.3203	10	11.465	28.3203	9	9.46539
-0.019	0.00167	-0.019	0.00151	-0.019	0.000249	-0.019	0.0003894	58.2	0.312	58.2	0.4027	58.2	1.012	58.2	0.8415									28.3691	12	11.4022	28.3691	18	9.41192
-0.018	0.00167	-0.018	0.0015	-0.018	0.0002608	-0.018	0.0004101	58.3	0.3115	58.3	0.4023	58.3	1.014	58.3	0.843									28.418	15	11.3398	28.418	10	9.35882
-0.017	0.00168	-0.017	0.00152	-0.017	0.0002955	-0.017	0.0004411	58.4	0.3104	58.4	0.4051	58.4	1.012	58.4	0.8417									28.4668	13	11.2779	28.4668	15	9.30611
-0.016	0.00168	-0.016	0.00151	-0.016	0.0003082	-0.016	0.0004603	58.5	0.3111	58.5	0.4053	58.5	1.013	58.5	0.8422									28.5156	13	11.2163	28.5156	15	9.25377
-0.015	0.00168	-0.015	0.00152	-0.015	0.0003376	-0.015	0.0004787	58.6	0.3106	58.6	0.404	58.6	1.012	58.6	0.8426									28.5645	10	11.1552	28.5645	7	9.20181
-0.014	0.00169	-0.014	0.00152	-0.014	0.0003649	-0.014	0.0005079	58.7	0.3112	58.7	0.404	58.7	1.013	58.7	0.8442									28.6133	16	11.0945	28.6133	10	9.15023
-0.013	0.00167	-0.013	0.00152	-0.013	0.0003698	-0.013	0.0005131	58.8	0.3122	58.8	0.4035	58.8	1.011	58.8	0.8427									28.6621	14	11.0342	28.6621	8	9.09901
-0.012	0.00169	-0.012	0.00153	-0.012	0.0004035	-0.012	0.0005491	58.9	0.3125	58.9	0.4031	58.9	1.01	58.9	0.8423									28.7109	15	10.9743	28.7109	9	9.04816
-0.011	0.00168	-0.011	0.00153	-0.011	0.0004249	-0.011	0.0005664	59	0.3129	59	0.404	59	1.011	59	0.8423									28.7598	13	10.9148	28.7598	6	8.99767
-0.01	0.00169	-0.01	0.00153	-0.01	0.0004407	-0.01	0.0005888	59.1	0.311	59.1	0.4049	59.1	1.011	59.1	0.8417									28.8086	16	10.8558	28.8086	13	8.94755
-0.009	0.0017	-0.009	0.00154	-0.009	0.0004691	-0.009	0.0006191	59.2	0.3122	59.2	0.4054	59.2	1.012	59.2	0.8418									28.8574	8	10.7971	28.8574	12	8.89779
-0.008	0.00169	-0.008	0.00153	-0.008	0.0004812	-0.008	0.0006316	59.3	0.3129	59.3	0.4041	59.3	1.011	59.3	0.8403									28.9062	15	10.7388	28.9062	8	8.84838
-0.007	0.00169	-0.007	0.00155	-0.007	0.0005099	-0.007	0.00066	59.4	0.3104	59.4	0.4044	59.4	1.011	59.4	0.8425									28.9551	9	10.6808	28.9551	11	8.79932
-0.006	0.0017	-0.006	0.00154	-0.006	0.0005295	-0.006	0.0006824	59.5	0.3108	59.5	0.4044	59.5	1.012	59.5	0.8402									29.0039	15	10.6233	29.0039	10	8.75062
-0.005	0.00169	-0.005	0.00154	-0.005	0.0005458	-0.005	0.0006973	59.6	0.3122	59.6	0.4049	59.6	1.011	59.6	0.8426									29.0527	10	10.5662	29.0527	11	8.70227
-0.004	0.00171	-0.004	0.00155	-0.004	0.0005745	-0.004	0.000728	59.7	0.3132	59.7	0.4027	59.7	1.013	59.7	0.8416									29.1016	11	10.5095	29.1016	10	8.65427
-0.003	0.0017	-0.003	0.00156	-0.003	0.0005926	-0.003	0.000747	59.8	0.3106	59.8	0.4057	59.8	1.012	59.8	0.8421									29.1504	11	10.4531	29.1504	10	8.60661
-0.002	0.0017	-0.002	0.00155	-0.002	0.0006086	-0.002	0.0007595	59.9	0.3121	59.9	0.4053	59.9	1.01	59.9	0.8421									29.1992	8	10.3971	29.1992	12	8.55929
-0.001	0.00171	-0.001	0.00157	-0.001	0.0006376	-0.001	0.0007815	60	0.3122	60	0.4049	60	1.011	60	0.844									29.248	11	10.3415	29.248	9	8.51231
0	0.00174	0	0.00158	0	0.0006817	0	0.0008255	60.1	0.3125	60.1	0.4055	60.1	1.014	60.1	0.8405									29.2969	17	10.2863	29.2969	5	8.46566
0.001	0.00171	0.001	0.00156	0.001	0.0006778	0.001	0.0008218	60.2	0.3112	60.2	0.4035	60.2	1.012	60.2	0.8411									29.3457	13	10.2314	29.3457	6	8.41935
0.002	0.00171	0.002	0.00156	0.002	0.0006959	0.002	0.0008458	60.3	0.3112	60.3	0.405	60.3	1.012	60.3	0.8413									29.3945	13	10.1769	29.3945	7	8.37338
0.003	0.00171	0.003	0.00157	0.003	0.000712	0.003	0.0008589	60.4	0.3117	60.4	0.4063	60.4	1.012	60.4	0.843									29.4434	9	10.1228	29.4434	13	8.32773
0.004	0.00172	0.004	0.00157	0.004	0.000736	0.004	0.0008835	60.5	0.3129	60.5	0.4062	60.5	1.009	60.5	0.8431									29.4922	14	10.069	29.4922	7	8.28241
0.005	0.00171	0.005	0.00157	0.005	0.0007517	0.005	0.0008988	60.6	0.3118	60.6	0.4045	60.6	1.013	60.6	0.8426									29.541	11	10.0156	29.541	8	8.23742
0.006	0.00172	0.006	0.00157	0.006	0.0007699	0.006	0.0009206	60.7	0.3123	60.7	0.4055	60.7	1.012	60.7	0.841									29.5898	10	9.96258	29.5898	5	8.19275
0.007	0.00172	0.007	0.00159	0.007	0.000799	0.007	0.0009474	60.8	0.3124	60.8	0.4063	60.8	1.011	60.8	0.8405									29.6387	5	9.9099	29.6387	17	8.14839
0.008	0.00171	0.008	0.00157	0.008	0.0007968	0.008	0.0009539	60.9	0.3114	60.9	0.4064	60.9	1.012	60.9	0.844									29.6875	9	9.85756	29.6875	10	8.10436
0.009	0.00172	0.009	0.00159	0.009	0.0008308	0.009	0.0009774	61	0.3123	61	0.4041	61	1.011	61	0.8432									29.7363	14	9.80558	29.7363	12	8.06064
0.01	0.00173	0.01	0.00159	0.01	0.0008498	0.01	0.0009979	61.1	0.3128	61.1	0.4044	61.1	1.012	61.1	0.8403									29.7852	12	9.75395	29.7852	12	8.01724
0.011	0.00172	0.011	0.00159	0.011	0.0008626	0.011	0.00101	61.2	0.3123	61.2	0.4067	61.2	1.013	61.2	0.8427									29.834	15	9.70267	29.834	6	7.97414
0.012	0.00173	0.012	0.00158	0.012	0.0008842	0.012	0.00103	61.3	0.3121	61.3	0.4077	61.3	1.014	61.3	0.843									29.8828	9	9.65173	29.8828	6	7.93136
0.013	0.00171	0.013	0.00159	0.013	0.0008949	0.013	0.00105	61.4	0.3114	61.4	0.4061	61.4	1.012	61.4	0.8432									29.9316	7	9.60114	29.9316	6	7.88888
0.014	0.00172	0.014	0.00158	0.014	0.0009122	0.014	0.00106	61.5	0.3135	61.5	0.4051	61.5	1.011	61.5	0.8412									29.9805	7	9.55088	29.9805	16	7.84671
0.015	0.00173	0.015	0.00161	0.015	0.000945	0.015	0.0011	61.6	0.312	61.6	0.4066	61.6	1.012	61.6	0.8425									30.0293	13	9.50096	30.0293	5	7.80484
0.016	0.00173	0.016	0.00159	0.016	0.0009534	0.016	0.0011	61.7	0.313	61.7	0.4061	61.7	1.012	61.7	0.8415									30.0781	10	9.45138	30.0781	7	7.76327
0.017	0.00173	0.017	0.0016	0.017	0.0009706	0.017	0.00112	61.8	0.3122	61.8	0.4037	61.8	1.011	61.8	0.8409									30.127	11	9.40213	30.127	10	7.722
0.018	0.00174	0.018	0.0016	0.018	0.0009952	0.018	0.00114	61.9	0.3132	61.9	0.4052	61.9	1.012	61.9	0.8417									30.1758	5	9.35321	30.1758	5	7.68102
0.019	0.00173	0.019	0.00161	0.019	0.00101	0.019	0.00116	62	0.3116	62	0.407	62	1.013	62	0.8432									30.2246	11	9.30462	30.2246	4	7.64034
0.02	0.00174	0.02	0.0016	0.02	0.00103	0.02	0.00118	62.1	0.3129	62.1	0.4077	62.1	1.012	62.1	0.8408									30.2734	12	9.25636	30.2734	6	7.59995
0.021	0.00173	0.021	0.00161	0.021	0.00104	0.021	0.00119	62.2	0.311	62.2	0.4073	62.2	1.016	62.2	0.8409									30.3223	7	9.20842	30.3223	8	7.55985
0.022	0.00174	0.022	0.00161	0.022	0.00105	0.022	0.00121	62.3	0.314	62.3	0.4063	62.3	1.013	62.3	0.8419									30.3711	9	9.1608	30.3711	9	7.52003
0.023	0.00175	0.023	0.00163	0.023	0.00108	0.023	0.00123	62.4	0.3153	62.4	0.4063	62.4	1.012	62.4	0.8416									30.4199	12	9.11351	30.4199	15	7.4805
0.024	0.00174	0.024	0.00161	0.024	0.00109	0.024	0.00124	62.5	0.3136	62.5	0.4071	62.5	1.012	62.5	0.8417									30.4688	11	9.06653	30.4688	10	7.44126
0.025	0.00174	0.025	0.00163	0.025	0.00112	0.025	0.00127	62.6	0.3121	62.6	0.4073	62.6	1.011	62.6	0.8424									30.5176	7	9.01987	30.5176	7	7.4023
0.026	0.00175	0.026	0.00163	0.026	0.00113	0.026	0.00128	62.7	0.3137	62.7	0.4078	62.7	1.012	62.7	0.8427									30.5664	12	8.97352	30.5664	12	7.36361
0.027	0.00174	0.027	0.00162	0.027	0.00114	0.027	0.00129	62.8	0.3136	62.8	0.4051	62.8	1.012	62.8	0.8415									30.6152	7	8.92748	30.6152	17	7.32521
0.028	0.00175	0.028	0.00163	0.028	0.00116	0.028	0.00131	62.9	0.3152	62.9	0.4075	62.9	1.012	62.9	0.8407									30.6641	7	8.88176	30.6641	9	7.28708
0.029	0.00175	0.029	0.00163	0.029	0.00118	0.029	0.00133	63	0.3126	63	0.4087	63	1.013	63	0.8407									30.7129	10	8.83634	30.7129	4	7.24922
0.03	0.00175	0.03	0.00162	0.03	0.00119	0.03	0.00134	63.1	0.3139	63.1	0.4076	63.1	1.012	63.1	0.8422									30.7617	15	8.79122	30.7617	11	7.21163
0.031	0.00176	0.031	0.00164	0.031	0.00122	0.031	0.00137	63.2	0.3127	63.2	0.4063	63.2	1.012	63.2	0.841									30.8105	6	8.74641	30.8105	12	7.17431
0.032	0.00176	0.032	0.00164	0.032	0.00122	0.032	0.00138	63.3	0.3138	63.3	0.4069	63.3	1.013	63.3	0.8414									30.8594	12	8.7019	30.8594	4	7.13727
0.033	0.00175	0.033	0.00164	0.033	0.00124	0.033	0.00139	63.4	0.3131	63.4	0.4071	63.4	1.012	63.4	0.8415									30.9082	8	8.65769	30.9082	8	7.10048
0.034	0.00176	0.034	0.00164	0.034	0.00126	0.034	0.00141	63.5	0.3126	63.5	0.4079	63.5	1.012	63.5	0.8406									30.957	11	8.61378	30.957	7	7.06396
0.035	0.00176	0.035	0.00165	0.035	0.00127	0.035	0.00142	63.6	0.3126	63.6	0.4066	63.6	1.014	63.6	0.8422									31.0059	9	8.57016	31.0059	9	7.0277
0.036	0.00177	0.036	0.00165	0.036	0.00129	0.036	0.00145	63.7	0.3156	63.7	0.4076	63.7	1.014	63.7	0.8418									31.0547	12	8.52683	31.0547	18	6.99171
0.037	0.00176	0.037	0.00165	0.037	0.0013	0.037	0.00146	63.8	0.3128	63.8	0.4085	63.8	1.014	63.8	0.8416									31.1035	7	8.4838	31.1035	6	6.95597
0.038	0.00176	0.038	0.00164	0.038	0.00131	0.038	0.00146	63.9	0.3142	63.9	0.4081	63.9	1.011	63.9	0.8412									31.1523	14	8.44106	31.1523	7	6.92048
0.039	0.00177	0.039	0.00167	0.039	0.00134	0.039	0.00149	64	0.3136	64	0.4066	64	1.013	64	0.8413									31.2012	8	8.3986	31.2012	9	6.88525
0.04	0.00176	0.04	0.00165	0.04	0.00134	0.04	0.00149	64.1	0.3147	64.1	0.4074	64.1	1.014	64.1	0.8425									31.25	9	8.35643	31.25	8	6.85028
0.041	0.00177	0.041	0.00166	0.041	0.00136	0.041	0.00152	64.2	0.3145	64.2	0.4081	64.2	1.009	64.2	0.841									31.2988	12	8.31454	31.2988	9	6.81555
0.042	0.00178	0.042	0.00166	0.042	0.00138	0.042	0.00153	64.3	0.3115	64.3	0.407	64.3	1.014	64.3	0.8416									31.3477	7	8.27293	31.3477	8	6.78108
0.043	0.00177	0.043	0.00166	0.043	0.00139	0.043	0.00154	64.4	0.3148	64.4	0.4074	64.4	1.01	64.4	0.841									31.3965	10	8.2316	31.3965	8	6.74685
0.044	0.00178	0.044	0.00167	0.044	0.00141	0.044	0.00157	64.5	0.3128	64.5	0.4088	64.5	1.014	64.5	0.8414									31.4453	8	8.19055	31.4453	9	6.71286
0.045	0.00177	0.045	0.00167	0.045	0.00143	0.045	0.00158	64.6	0.3125	64.6	0.4096	64.6	1.01	64.6	0.8425									31.4941	15	8.14978	31.4941	10	6.67912
0.046	0.00177	0.046	0.00166	0.046	0.00143	0.046	0.00158	64.7	0.3141	64.7	0.4075	64.7	1.011	64.7	0.8425									31.543	11	8.10928	31.543	6	6.64562
0.047	0.00178	0.047	0.00168	0.047	0.00146	0.047	0.00162	64.8	0.3141	64.8	0.4099	64.8	1.012	64.8	0.842									31.5918	7	8.06905	31.5918	13	6.61236
0.048	0.00178	0.048	0.00167	0.048	0.00146	0.048	0.00161	64.9	0.3149	64.9	0.4068	64.9	1.013	64.9	0.8441									31.6406	9	8.0291	31.6406	5	6.57934
0.049	0.00178	0.049	0.00168	0.049	0.00148	0.049	0.00163	65	0.3129	65	0.407	65	1.014	65	0.8417									31.6895	9	7.98941	31.6895	12	6.54656
0.05	0.00179	0.05	0.00168	0.05	0.0015	0.05	0.00165	65.1	0.3123	65.1	0.4072	65.1	1.012	65.1	0.8384									31.7383	9	7.94999	31.7383	10	6.51401
0.051	0.00178	0.051	0.00169	0.051	0.00151	0.051	0.00167	65.2	0.3133	65.2	0.4075	65.2	1.011	65.2	0.8406									31.7871	3	7.91083	31.7871	8	6.4817
0.052	0.00179	0.052	0.00169	0.052	0.00153	0.052	0.00168	65.3	0.3149	65.3	0.4076	65.3	1.014	65.3	0.842									31.8359	7	7.87194	31.8359	14	6.44962
0.053	0.00179	0.053	0.00169	0.053	0.00153	0.053	0.00169	65.4	0.3155	65.4	0.4087	65.4	1.013	65.4	0.8424									31.8848	16	7.8333	31.8848	7	6.41776
0.054	0.00179	0.054	0.00168	0.054	0.00155	0.054	0.0017	65.5	0.3125	65.5	0.4092	65.5	1.016	65.5	0.8413									31.9336	8	7.79493	31.9336	8	6.38614
0.055	0.00179	0.055	0.0017	0.055	0.00157	0.055	0.00173	65.6	0.3133	65.6	0.4074	65.6	1.012	65.6	0.8424									31.9824	6	7.75682	31.9824	7	6.35474
0.056	0.00179	0.056	0.00169	0.056	0.00157	0.056	0.00172	65.7	0.3148	65.7	0.4091	65.7	1.014	65.7	0.8404									32.0312	13	7.71896	32.0312	9	6.32357
0.057	0.00179	0.057	0.0017	0.057	0.00159	0.057	0.00175	65.8	0.3129	65.8	0.4085	65.8	1.013	65.8	0.8406									32.0801	4	7.68136	32.0801	7	6.29262
0.058	0.0018	0.058	0.0017	0.058	0.00161	0.058	0.00176	65.9	0.3147	65.9	0.4089	65.9	1.014	65.9	0.8418									32.1289	8	7.64401	32.1289	6	6.26189
0.059	0.00179	0.059	0.0017	0.059	0.00161	0.059	0.00177	66	0.3139	66	0.4085	66	1.016	66	0.8419									32.1777	14	7.60691	32.1777	16	6.23139
0.06	0.0018	0.06	0.00171	0.06	0.00163	0.06	0.00178	66.1	0.3141	66.1	0.4092	66.1	1.012	66.1	0.8436									32.2266	15	7.57006	32.2266	8	6.2011
0.061	0.00179	0.061	0.00171	0.061	0.00164	0.061	0.0018	66.2	0.315	66.2	0.4092	66.2	1.014	66.2	0.8427									32.2754	12	7.53345	32.2754	5	6.17103
0.062	0.0018	0.062	0.0017	0.062	0.00165	0.062	0.0018	66.3	0.3152	66.3	0.409	66.3	1.013	66.3	0.8428									32.3242	5	7.4971	32.3242	12	6.14117
0.063	0.0018	0.063	0.00172	0.063	0.00167	0.063	0.00183	66.4	0.3148	66.4	0.4083	66.4	1.014	66.4	0.8434									32.373	9	7.46098	32.373	13	6.11153
0.064	0.0018	0.064	0.0017	0.064	0.00167	0.064	0.00182	66.5	0.3143	66.5	0.4084	66.5	1.012	66.5	0.8419									32.4219	9	7.42511	32.4219	8	6.0821
0.065	0.0018	0.065	0.00172	0.065	0.00169	0.065	0.00185	66.6	0.3162	66.6	0.4099	66.6	1.014	66.6	0.8405									32.4707	7	7.38949	32.4707	7	6.05289
0.066	0.00181	0.066	0.00172	0.066	0.00171	0.066	0.00186	66.7	0.3157	66.7	0.4082	66.7	1.011	66.7	0.8417									32.5195	10	7.3541	32.5195	7	6.02388
0.067	0.0018	0.067	0.00172	0.067	0.00172	0.067	0.00187	66.8	0.3139	66.8	0.4081	66.8	1.013	66.8	0.8409									32.5684	6	7.31895	32.5684	11	5.99508
0.068	0.00181	0.068	0.00173	0.068	0.00174	0.068	0.00189	66.9	0.3129	66.9	0.4085	66.9	1.011	66.9	0.8421									32.6172	5	7.28403	32.6172	8	5.96648
0.069	0.00181	0.069	0.00172	0.069	0.00174	0.069	0.0019	67	0.3152	67	0.4069	67	1.009	67	0.8426									32.666	10	7.24935	32.666	12	5.93809
0.07	0.00181	0.07	0.00172	0.07	0.00176	0.07	0.00191	67.1	0.3139	67.1	0.4078	67.1	1.012	67.1	0.8411									32.7148	12	7.2149	32.7148	9	5.90991
0.071	0.00182	0.071	0.00174	0.071	0.00177	0.071	0.00193	67.2	0.3137	67.2	0.4084	67.2	1.011	67.2	0.8398									32.7637	9	7.18069	32.7637	9	5.88193
0.072	0.00181	0.072	0.00172	0.072	0.00177	0.072	0.00193	67.3	0.3125	67.3	0.4101	67.3	1.014	67.3	0.8406									32.8125	6	7.1467	32.8125	4	5.85414
0.073	0.00181	0.073	0.00174	0.073	0.00179	0.073	0.00195	67.4	0.3142	67.4	0.4085	67.4	1.011	67.4	0.8409									32.8613	8	7.11294	32.8613	3	5.82656
0.074	0.00182	0.074	0.00174	0.074	0.00181	0.074	0.00196	67.5	0.3149	67.5	0.4081	67.5	1.011	67.5	0.8417									32.9102	8	7.07941	32.9102	5	5.79918
0.075	0.00181	0.075	0.00174	0.075	0.00181	0.075	0.00197	67.6	0.3147	67.6	0.4088	67.6	1.012	67.6	0.8407									32.959	10	7.04611	32.959	6	5.77199
0.076	0.00182	0.076	0.00174	0.076	0.00183	0.076	0.00198	67.7	0.3149	67.7	0.4092	67.7	1.011	67.7	0.8404									33.0078	11	7.01303	33.0078	7	5.74499
0.077	0.00182	0.077	0.00175	0.077	0.00184	0.077	0.002	67.8	0.3129	67.8	0.4088	67.8	1.012	67.8	0.8414									33.0566	8	6.98017	33.0566	10	5.71819
0.078	0.00182	0.078	0.00174	0.078	0.00185	0.078	0.002	67.9	0.3145	67.9	0.4106	67.9	1.01	67.9	0.8394									33.1055	6	6.94753	33.1055	5	5.69158
0.079	0.00183	0.079	0.00176	0.079	0.00187	0.079	0.00203	68	0.3143	68	0.4087	68	1.011	68	0.8416									33.1543	5	6.91511	33.1543	5	5.66517
0.08	0.00182	0.08	0.00175	0.08	0.00187	0.08	0.00203	68.1	0.3144	68.1	0.409	68.1	1.012	68.1	0.842									33.2031	12	6.88291	33.2031	5	5.63894
0.081	0.00182	0.081	0.00175	0.081	0.00188	0.081	0.00205	68.2	0.3141	68.2	0.4081	68.2	1.011	68.2	0.8386									33.252	9	6.85093	33.252	12	5.6129
0.082	0.00183	0.082	0.00175	0.082	0.0019	0.082	0.00205	68.3	0.3141	68.3	0.4106	68.3	1.012	68.3	0.8405									33.3008	5	6.81916	33.3008	4	5.58704
0.083	0.00182	0.083	0.00176	0.083	0.00191	0.083	0.00207	68.4	0.3155	68.4	0.4088	68.4	1.012	68.4	0.841									33.3496	9	6.7876	33.3496	4	5.56138
0.084	0.00183	0.084	0.00176	0.084	0.00192	0.084	0.00208	68.5	0.3145	68.5	0.4097	68.5	1.013	68.5	0.841									33.3984	10	6.75626	33.3984	8	5.53589
0.085	0.00183	0.085	0.00176	0.085	0.00193	0.085	0.00209	68.6	0.3134	68.6	0.4093	68.6	1.012	68.6	0.8405									33.4473	12	6.72513	33.4473	7	5.51059
0.086	0.00183	0.086	0.00176	0.086	0.00194	0.086	0.0021	68.7	0.3147	68.7	0.4102	68.7	1.01	68.7	0.839									33.4961	9	6.6942	33.4961	12	5.48547
0.087	0.00184	0.087	0.00178	0.087	0.00196	0.087	0.00212	68.8	0.3133	68.8	0.4093	68.8	1.01	68.8	0.8419									33.5449	10	6.66349	33.5449	11	5.46053
0.088	0.00183	0.088	0.00176	0.088	0.00196	0.088	0.00211	68.9	0.315	68.9	0.4093	68.9	1.011	68.9	0.8413									33.5938	7	6.63298	33.5938	9	5.43577
0.089	0.00183	0.089	0.00177	0.089	0.00197	0.089	0.00213	69	0.3149	69	0.4098	69	1.012	69	0.8388									33.6426	8	6.60267	33.6426	9	5.41119
0.09	0.00184	0.09	0.00177	0.09	0.00199	0.09	0.00214	69.1	0.3154	69.1	0.4105	69.1	1.011	69.1	0.841									33.6914	4	6.57257	33.6914	11	5.38678
0.091	0.00183	0.091	0.00177	0.091	0.00199	0.091	0.00215	69.2	0.3146	69.2	0.4099	69.2	1.011	69.2	0.8416									33.7402	9	6.54267	33.7402	11	5.36255
0.092	0.00184	0.092	0.00178	0.092	0.00201	0.092	0.00217	69.3	0.3156	69.3	0.4088	69.3	1.012	69.3	0.8418									33.7891	5	6.51298	33.7891	10	5.33849
0.093	0.00184	0.093	0.00178	0.093	0.00202	0.093	0.00218	69.4	0.3147	69.4	0.4112	69.4	1.014	69.4	0.8399									33.8379	7	6.48348	33.8379	9	5.31461
0.094	0.00184	0.094	0.00177	0.094	0.00203	0.094	0.00218	69.5	0.3155	69.5	0.4094	69.5	1.012	69.5	0.8408									33.8867	3	6.45418	33.8867	7	5.29089
0.095	0.00185	0.095	0.00179	0.095	0.00204	0.095	0.00221	69.6	0.3142	69.6	0.4088	69.6	1.011	69.6	0.8414									33.9355	15	6.42508	33.9355	7	5.26735
0.096	0.00185	0.096	0.00178	0.096	0.00205	0.096	0.00221	69.7	0.3173	69.7	0.4092	69.7	1.01	69.7	0.8434									33.9844	9	6.39617	33.9844	2	5.24397
0.097	0.00184	0.097	0.00179	0.097	0.00206	0.097	0.00222	69.8	0.3164	69.8	0.4081	69.8	1.013	69.8	0.8409									34.0332	2	6.36746	34.0332	7	5.22076
0.098	0.00185	0.098	0.00179	0.098	0.00208	0.098	0.00223	69.9	0.314	69.9	0.4109	69.9	0.943	69.9	0.8423									34.082	8	6.33894	34.082	8	5.19772
0.099	0.00184	0.099	0.00179	0.099	0.00208	0.099	0.00224	70	0.3144	70	0.4097	70	0.3802	70	0.8402									34.1309	6	6.31061	34.1309	5	5.17484
0.1	0.00186	0.1	0.00179	0.1	0.0021	0.1	0.00225	70.1	0.315	70.1	0.4095	70.1	0.2276	70.1	0.8408									34.1797	14	6.28247	34.1797	6	5.15213
0.101	0.00185	0.101	0.0018	0.101	0.0021	0.101	0.00226	70.2	0.3148	70.2	0.3932	70.2	0.1752	70.2	0.842									34.2285	13	6.25452	34.2285	11	5.12958
0.102	0.00184	0.102	0.00178	0.102	0.0021	0.102	0.00225	70.3	0.3159	70.3	0.1869	70.3	0.1477	70.3	0.5639									34.2773	4	6.22676	34.2773	7	5.10719
0.103	0.00186	0.103	0.00181	0.103	0.00213	0.103	0.00229	70.4	0.3151	70.4	0.1258	70.4	0.1309	70.4	0.2304									34.3262	7	6.19919	34.3262	8	5.08497
0.104	0.00185	0.104	0.00179	0.104	0.00213	0.104	0.00228	70.5	0.3155	70.5	0.1001	70.5	0.1165	70.5	0.1793									34.375	8	6.1718	34.375	4	5.0629
0.105	0.00186	0.105	0.0018	0.105	0.00214	0.105	0.0023	70.6	0.3139	70.6	0.08469	70.6	0.1068	70.6	0.1544									34.4238	7	6.14459	34.4238	3	5.04099
0.106	0.00186	0.106	0.00181	0.106	0.00216	0.106	0.00231	70.7	0.1931	70.7	0.07352	70.7	0.09836	70.7	0.1364									34.4727	8	6.11757	34.4727	5	5.01924
0.107	0.00185	0.107	0.00181	0.107	0.00216	0.107	0.00232	70.8	0.1129	70.8	0.06892	70.8	0.09112	70.8	0.1239									34.5215	13	6.09073	34.5215	10	4.99764
0.108	0.00187	0.108	0.00181	0.108	0.00218	0.108	0.00233	70.9	0.08233	70.9	0.06147	70.9	0.08771	70.9	0.114									34.5703	6	6.06407	34.5703	9	4.9762
0.109	0.00186	0.109	0.00182	0.109	0.00219	0.109	0.00235	71	0.07534	71	0.05625	71	0.08415	71	0.1111									34.6191	10	6.03759	34.6191	11	4.95491
0.11	0.00186	0.11	0.00181	0.11	0.00219	0.11	0.00234	71.1	0.06484	71.1	0.05264	71.1	0.08047	71.1	0.106									34.668	10	6.01129	34.668	7	4.93378
0.111	0.00187	0.111	0.00183	0.111	0.00221	0.111	0.00237	71.2	0.05695	71.2	0.04943	71.2	0.07889	71.2	0.1003									34.7168	10	5.98516	34.7168	10	4.91279
0.112	0.00186	0.112	0.00181	0.112	0.00221	0.112	0.00236	71.3	0.04815	71.3	0.04598	71.3	0.0745	71.3	0.09642									34.7656	9	5.95921	34.7656	5	4.89196
0.113	0.00187	0.113	0.00182	0.113	0.00222	0.113	0.00238	71.4	0.04742	71.4	0.04429	71.4	0.07322	71.4	0.09276									34.8145	4	5.93344	34.8145	3	4.87127
0.114	0.00187	0.114	0.00183	0.114	0.00224	0.114	0.00239	71.5	0.04326	71.5	0.04261	71.5	0.07134	71.5	0.09118									34.8633	8	5.90783	34.8633	9	4.85074
0.115	0.00186	0.115	0.00181	0.115	0.00223	0.115	0.00239	71.6	0.0398	71.6	0.03992	71.6	0.06861	71.6	0.0871									34.9121	5	5.8824	34.9121	12	4.83035
0.116	0.00188	0.116	0.00183	0.116	0.00225	0.116	0.00241	71.7	0.03692	71.7	0.0377	71.7	0.06896	71.7	0.08639									34.9609	7	5.85714	34.9609	5	4.81011
0.117	0.00187	0.117	0.00182	0.117	0.00225	0.117	0.00242	71.8	0.03453	71.8	0.03739	71.8	0.06548	71.8	0.08433									35.0098	3	5.83205	35.0098	6	4.79001
0.118	0.00187	0.118	0.00183	0.118	0.00227	0.118	0.00242	71.9	0.03523	71.9	0.0374	71.9	0.06502	71.9	0.08428									35.0586	11	5.80713	35.0586	3	4.77006
0.119	0.00188	0.119	0.00184	0.119	0.00228	0.119	0.00245	72	0.03266	72	0.03522	72	0.06546	72	0.08253									35.1074	11	5.78238	35.1074	5	4.75025
0.12	0.00187	0.12	0.00183	0.12	0.00229	0.12	0.00244	72.1	0.03011	72.1	0.03403	72.1	0.06409	72.1	0.08015									35.1562	10	5.75779	35.1562	4	4.73058
0.121	0.00188	0.121	0.00184	0.121	0.0023	0.121	0.00246	72.2	0.02864	72.2	0.03442	72.2	0.0605	72.2	0.07927									35.2051	8	5.73337	35.2051	10	4.71105
0.122	0.00188	0.122	0.00184	0.122	0.00231	0.122	0.00247	72.3	0.02797	72.3	0.03089	72.3	0.05903	72.3	0.0786									35.2539	6	5.70911	35.2539	5	4.69167
0.123	0.00187	0.123	0.00184	0.123	0.00231	0.123	0.00248	72.4	0.02731	72.4	0.03177	72.4	0.06125	72.4	0.07696									35.3027	13	5.68502	35.3027	7	4.67242
0.124	0.00189	0.124	0.00185	0.124	0.00233	0.124	0.00248	72.5	0.02627	72.5	0.03011	72.5	0.05937	72.5	0.07518									35.3516	5	5.66108	35.3516	9	4.65331
0.125	0.00188	0.125	0.00184	0.125	0.00233	0.125	0.0025	72.6	0.02506	72.6	0.03153	72.6	0.05787	72.6	0.07552									35.4004	4	5.63731	35.4004	10	4.63434
0.126	0.00188	0.126	0.00184	0.126	0.00234	0.126	0.00249	72.7	0.0241	72.7	0.02884	72.7	0.05594	72.7	0.07473									35.4492	6	5.6137	35.4492	12	4.6155
0.127	0.00189	0.127	0.00186	0.127	0.00236	0.127	0.00252	72.8	0.02333	72.8	0.0284	72.8	0.05949	72.8	0.07567									35.498	5	5.59024	35.498	10	4.5968
0.128	0.00189	0.128	0.00185	0.128	0.00236	0.128	0.00252	72.9	0.02317	72.9	0.0286	72.9	0.05474	72.9	0.07186									35.5469	8	5.56695	35.5469	10	4.57823
0.129	0.00189	0.129	0.00185	0.129	0.00237	0.129	0.00253	73	0.02144	73	0.02658	73	0.05449	73	0.07234									35.5957	14	5.54381	35.5957	1	4.5598
0.13	0.00189	0.13	0.00186	0.13	0.00239	0.13	0.00254	73.1	0.02019	73.1	0.02647	73.1	0.05542	73.1	0.07197									35.6445	7	5.52083	35.6445	6	4.54149
0.131	0.00189	0.131	0.00185	0.131	0.00238	0.131	0.00255	73.2	0.01951	73.2	0.0273	73.2	0.0546	73.2	0.07093									35.6934	8	5.498	35.6934	8	4.52332
0.132	0.00189	0.132	0.00186	0.132	0.0024	0.132	0.00255	73.3	0.02247	73.3	0.02681	73.3	0.05511	73.3	0.07039									35.7422	6	5.47532	35.7422	4	4.50528
0.133	0.00189	0.133	0.00186	0.133	0.00241	0.133	0.00257	73.4	0.01846	73.4	0.02618	73.4	0.05409	73.4	0.06901									35.791	4	5.4528	35.791	6	4.48737
0.134	0.00189	0.134	0.00186	0.134	0.00242	0.134	0.00256	73.5	0.01919	73.5	0.02437	73.5	0.05355	73.5	0.07008									35.8398	12	5.43042	35.8398	7	4.46959
0.135	0.0019	0.135	0.00187	0.135	0.00243	0.135	0.0026	73.6	0.02067	73.6	0.02519	73.6	0.0532	73.6	0.06911									35.8887	5	5.4082	35.8887	6	4.45193
0.136	0.00189	0.136	0.00186	0.136	0.00243	0.136	0.00258	73.7	0.01863	73.7	0.02405	73.7	0.0535	73.7	0.07194									35.9375	4	5.38613	35.9375	7	4.4344
0.137	0.0019	0.137	0.00187	0.137	0.00244	0.137	0.0026	73.8	0.01957	73.8	0.02434	73.8	0.05078	73.8	0.06962									35.9863	4	5.36421	35.9863	5	4.417
0.138	0.0019	0.138	0.00187	0.138	0.00246	0.138	0.00261	73.9	0.01822	73.9	0.0248	73.9	0.05132	73.9	0.06735									36.0352	11	5.34243	36.0352	6	4.39972
0.139	0.0019	0.139	0.00187	0.139	0.00245	0.139	0.00262	74	0.0188	74	0.02511	74	0.05298	74	0.06784									36.084	14	5.3208	36.084	5	4.38257
0.14	0.0019	0.14	0.00187	0.14	0.00248	0.14	0.00262	74.1	0.01726	74.1	0.02384	74.1	0.05178	74.1	0.06617									36.1328	12	5.29931	36.1328	6	4.36553
0.141	0.00189	0.141	0.00187	0.141	0.00246	0.141	0.00263	74.2	0.01747	74.2	0.02423	74.2	0.05068	74.2	0.06967									36.1816	7	5.27797	36.1816	7	4.34862
0.142	0.0019	0.142	0.00187	0.142	0.00248	0.142	0.00263	74.3	0.01725	74.3	0.02269	74.3	0.05071	74.3	0.06651									36.2305	13	5.25677	36.2305	3	4.33184
0.143	0.00191	0.143	0.00189	0.143	0.0025	0.143	0.00266	74.4	0.0155	74.4	0.02449	74.4	0.05024	74.4	0.06632									36.2793	8	5.23572	36.2793	6	4.31517
0.144	0.0019	0.144	0.00188	0.144	0.0025	0.144	0.00265	74.5	0.01799	74.5	0.02273	74.5	0.04925	74.5	0.06617									36.3281	11	5.21481	36.3281	7	4.29862
0.145	0.0019	0.145	0.00188	0.145	0.00251	0.145	0.00267	74.6	0.0157	74.6	0.02304	74.6	0.04957	74.6	0.06729									36.377	4	5.19403	36.377	3	4.28219
0.146	0.00191	0.146	0.00189	0.146	0.00252	0.146	0.00267	74.7	0.01649	74.7	0.02274	74.7	0.05008	74.7	0.06436									36.4258	8	5.1734	36.4258	7	4.26588
0.147	0.00191	0.147	0.00188	0.147	0.00253	0.147	0.00269	74.8	0.01725	74.8	0.02184	74.8	0.04971	74.8	0.0661									36.4746	11	5.15291	36.4746	8	4.24968
0.148	0.00192	0.148	0.00189	0.148	0.00254	0.148	0.00269	74.9	0.01562	74.9	0.02132	74.9	0.04907	74.9	0.06535									36.5234	11	5.13255	36.5234	11	4.2336
0.149	0.00191	0.149	0.00189	0.149	0.00254	0.149	0.0027	75	0.01359	75	0.02168	75	0.05006	75	0.06555									36.5723	13	5.11233	36.5723	6	4.21764
0.15	0.00191	0.15	0.00189	0.15	0.00256	0.15	0.0027	75.1	0.01545	75.1	0.02152	75.1	0.04907	75.1	0.06284									36.6211	8	5.09225	36.6211	6	4.20179
0.151	0.00192	0.151	0.0019	0.151	0.00257	0.151	0.00273	75.2	0.01417	75.2	0.02513	75.2	0.05073	75.2	0.06429									36.6699	13	5.0723	36.6699	5	4.18606
0.152	0.00191	0.152	0.00189	0.152	0.00257	0.152	0.00272	75.3	0.01526	75.3	0.02026	75.3	0.04741	75.3	0.06374									36.7188	1	5.05248	36.7188	7	4.17043
0.153	0.00191	0.153	0.0019	0.153	0.00258	0.153	0.00274	75.4	0.01397	75.4	0.02059	75.4	0.04784	75.4	0.06497									36.7676	7	5.0328	36.7676	8	4.15492
0.154	0.00192	0.154	0.00191	0.154	0.00259	0.154	0.00274	75.5	0.0141	75.5	0.02181	75.5	0.04817	75.5	0.063									36.8164	7	5.01325	36.8164	5	4.13952
0.155	0.00191	0.155	0.00189	0.155	0.00259	0.155	0.00275	75.6	0.01452	75.6	0.01854	75.6	0.0494	75.6	0.06386									36.8652	7	4.99383	36.8652	3	4.12424
0.156	0.00192	0.156	0.00191	0.156	0.00261	0.156	0.00276	75.7	0.01261	75.7	0.02111	75.7	0.04703	75.7	0.06478									36.9141	8	4.97455	36.9141	6	4.10906
0.157	0.00192	0.157	0.0019	0.157	0.00261	0.157	0.00278	75.8	0.01358	75.8	0.01935	75.8	0.04861	75.8	0.06316									36.9629	6	4.95539	36.9629	4	4.09399
0.158	0.00192	0.158	0.00191	0.158	0.00262	0.158	0.00277	75.9	0.01292	75.9	0.01988	75.9	0.04763	75.9	0.0627									37.0117	9	4.93636	37.0117	8	4.07902
0.159	0.00193	0.159	0.00191	0.159	0.00263	0.159	0.0028	76	0.01322	76	0.02188	76	0.04789	76	0.06285									37.0605	4	4.91746	37.0605	3	4.06417
0.16	0.00193	0.16	0.00191	0.16	0.00264	0.16	0.00278	76.1	0.01354	76.1	0.02108	76.1	0.0471	76.1	0.06197									37.1094	9	4.89868	37.1094	5	4.04942
0.161	0.00192	0.161	0.00191	0.161	0.00264	0.161	0.00281	76.2	0.0126	76.2	0.02054	76.2	0.04662	76.2	0.06386									37.1582	7	4.88003	37.1582	11	4.03478
0.162	0.00193	0.162	0.00191	0.162	0.00266	0.162	0.00281	76.3	0.01335	76.3	0.01933	76.3	0.04612	76.3	0.06333									37.207	4	4.86151	37.207	4	4.02024
0.163	0.00192	0.163	0.00192	0.163	0.00266	0.163	0.00282	76.4	0.0115	76.4	0.0184	76.4	0.04749	76.4	0.06319									37.2559	8	4.84311	37.2559	6	4.00581
0.164	0.00193	0.164	0.00192	0.164	0.00267	0.164	0.00282	76.5	0.0113	76.5	0.01991	76.5	0.04729	76.5	0.06082									37.3047	6	4.82484	37.3047	8	3.99148
0.165	0.00193	0.165	0.00192	0.165	0.00268	0.165	0.00284	76.6	0.01256	76.6	0.01779	76.6	0.04759	76.6	0.06221									37.3535	11	4.80669	37.3535	6	3.97725
0.166	0.00192	0.166	0.00191	0.166	0.00268	0.166	0.00283	76.7	0.01208	76.7	0.01861	76.7	0.04527	76.7	0.06314									37.4023	3	4.78866	37.4023	4	3.96312
0.167	0.00193	0.167	0.00193	0.167	0.0027	0.167	0.00287	76.8	0.01341	76.8	0.02047	76.8	0.04717	76.8	0.0601									37.4512	6	4.77075	37.4512	0	3.9491
0.168	0.00193	0.168	0.00192	0.168	0.0027	0.168	0.00285	76.9	0.01189	76.9	0.01883	76.9	0.04781	76.9	0.06127									37.5	9	4.75296	37.5	9	3.93517
0.169	0.00193	0.169	0.00193	0.169	0.00271	0.169	0.00288	77	0.01168	77	0.0178	77	0.04567	77	0.06058									37.5488	8	4.73529	37.5488	5	3.92135
0.17	0.00194	0.17	0.00193	0.17	0.00273	0.17	0.00287	77.1	0.01118	77.1	0.01849	77.1	0.04582	77.1	0.06247									37.5977	3	4.71774	37.5977	6	3.90763
0.171	0.00193	0.171	0.00193	0.171	0.00272	0.171	0.00289	77.2	0.01405	77.2	0.01808	77.2	0.04615	77.2	0.06051									37.6465	4	4.70031	37.6465	6	3.894
0.172	0.00194	0.172	0.00194	0.172	0.00274	0.172	0.0029	77.3	0.01099	77.3	0.01814	77.3	0.04604	77.3	0.06061									37.6953	3	4.683	37.6953	5	3.88047
0.173	0.00194	0.173	0.00194	0.173	0.00274	0.173	0.00291	77.4	0.012	77.4	0.0164	77.4	0.0463	77.4	0.06165									37.7441	3	4.6658	37.7441	4	3.86704
0.174	0.00194	0.174	0.00193	0.174	0.00275	0.174	0.0029	77.5	0.01126	77.5	0.01985	77.5	0.04417	77.5	0.06048									37.793	7	4.64871	37.793	5	3.85371
0.175	0.00195	0.175	0.00194	0.175	0.00276	0.175	0.00293	77.6	0.01113	77.6	0.01794	77.6	0.04576	77.6	0.05933									37.8418	7	4.63175	37.8418	9	3.84047
0.176	0.00194	0.176	0.00194	0.176	0.00278	0.176	0.00292	77.7	0.01082	77.7	0.01684	77.7	0.04576	77.7	0.06196									37.8906	5	4.61489	37.8906	7	3.82732
0.177	0.00194	0.177	0.00194	0.177	0.00278	0.177	0.00294	77.8	0.00836	77.8	0.01908	77.8	0.04522	77.8	0.0598									37.9395	8	4.59815	37.9395	5	3.81427
0.178	0.00195	0.178	0.00195	0.178	0.00279	0.178	0.00294	77.9	0.01168	77.9	0.01647	77.9	0.04605	77.9	0.05937									37.9883	4	4.58152	37.9883	5	3.80131
0.179	0.00195	0.179	0.00194	0.179	0.00279	0.179	0.00296	78	0.01241	78	0.01714	78	0.04624	78	0.05979									38.0371	6	4.56501	38.0371	7	3.78845
0.18	0.00195	0.18	0.00195	0.18	0.00281	0.18	0.00296	78.1	0.00956	78.1	0.0161	78.1	0.04559	78.1	0.0609									38.0859	1	4.5486	38.0859	8	3.77568
0.181	0.00194	0.181	0.00195	0.181	0.00281	0.181	0.00297	78.2	0.00999	78.2	0.01689	78.2	0.04564	78.2	0.05944									38.1348	7	4.53231	38.1348	8	3.763
0.182	0.00195	0.182	0.00195	0.182	0.00282	0.182	0.00297	78.3	0.00995	78.3	0.01536	78.3	0.04612	78.3	0.05902									38.1836	6	4.51612	38.1836	7	3.75041
0.183	0.00195	0.183	0.00196	0.183	0.00283	0.183	0.003	78.4	0.01105	78.4	0.01564	78.4	0.04492	78.4	0.05997									38.2324	12	4.50004	38.2324	6	3.73791
0.184	0.00195	0.184	0.00195	0.184	0.00284	0.184	0.00298	78.5	0.01115	78.5	0.01613	78.5	0.04561	78.5	0.05968									38.2812	7	4.48408	38.2812	5	3.7255
0.185	0.00195	0.185	0.00196	0.185	0.00284	0.185	0.00301	78.6	0.0107	78.6	0.01675	78.6	0.04555	78.6	0.05767									38.3301	9	4.46821	38.3301	4	3.71318
0.186	0.00196	0.186	0.00197	0.186	0.00286	0.186	0.00301	78.7	0.00942	78.7	0.01716	78.7	0.04298	78.7	0.06011									38.3789	8	4.45246	38.3789	4	3.70095
0.187	0.00195	0.187	0.00195	0.187	0.00285	0.187	0.00302	78.8	0.011	78.8	0.01558	78.8	0.04452	78.8	0.0601									38.4277	11	4.43681	38.4277	7	3.6888
0.188	0.00196	0.188	0.00197	0.188	0.00287	0.188	0.00303	78.9	0.00917	78.9	0.01639	78.9	0.04425	78.9	0.06041									38.4766	3	4.42127	38.4766	1	3.67675
0.189	0.00195	0.189	0.00196	0.189	0.00288	0.189	0.00304	79	0.00963	79	0.01679	79	0.04464	79	0.06012									38.5254	8	4.40583	38.5254	6	3.66478
0.19	0.00196	0.19	0.00196	0.19	0.00289	0.19	0.00304	79.1	0.00926	79.1	0.01599	79.1	0.04571	79.1	0.0583									38.5742	7	4.39049	38.5742	4	3.65289
0.191	0.00196	0.191	0.00197	0.191	0.0029	0.191	0.00307	79.2	0.00919	79.2	0.01599	79.2	0.04413	79.2	0.05693									38.623	10	4.37526	38.623	9	3.64109
0.192	0.00195	0.192	0.00196	0.192	0.0029	0.192	0.00305	79.3	0.0101	79.3	0.015	79.3	0.04248	79.3	0.05833									38.6719	7	4.36013	38.6719	3	3.62938
0.193	0.00196	0.193	0.00197	0.193	0.00291	0.193	0.00307	79.4	0.00955	79.4	0.01704	79.4	0.04405	79.4	0.05677									38.7207	8	4.3451	38.7207	4	3.61775
0.194	0.00197	0.194	0.00198	0.194	0.00293	0.194	0.00308	79.5	0.00856	79.5	0.01591	79.5	0.04615	79.5	0.05834									38.7695	3	4.33017	38.7695	5	3.6062
0.195	0.00196	0.195	0.00197	0.195	0.00292	0.195	0.00309	79.6	0.00849	79.6	0.01736	79.6	0.04557	79.6	0.05625									38.8184	8	4.31535	38.8184	4	3.59473
0.196	0.00197	0.196	0.00198	0.196	0.00294	0.196	0.00309	79.7	0.00922	79.7	0.01567	79.7	0.04305	79.7	0.05761									38.8672	9	4.30062	38.8672	8	3.58335
0.197	0.00196	0.197	0.00197	0.197	0.00294	0.197	0.00311	79.8	0.00817	79.8	0.015	79.8	0.04295	79.8	0.05907									38.916	6	4.28599	38.916	10	3.57205
0.198	0.00197	0.198	0.00198	0.198	0.00295	0.198	0.0031	79.9	0.01043	79.9	0.0148	79.9	0.04526	79.9	0.05878									38.9648	8	4.27146	38.9648	6	3.56083
0.199	0.00197	0.199	0.00199	0.199	0.00296	0.199	0.00314	80	0.0093	80	0.01486	80	0.04387	80	0.05809									39.0137	9	4.25703	39.0137	7	3.54969
0.2	0.00196	0.2	0.00198	0.2	0.00297	0.2	0.00312	80.1	0.00943	80.1	0.0148	80.1	0.04431	80.1	0.05755									39.0625	9	4.24269	39.0625	4	3.53863
0.201	0.00197	0.201	0.00198	0.201	0.00297	0.201	0.00315	80.2	0.00797	80.2	0.01742	80.2	0.04407	80.2	0.05911									39.1113	3	4.22845	39.1113	6	3.52765
0.202	0.00198	0.202	0.002	0.202	0.003	0.202	0.00315	80.3	0.00852	80.3	0.01235	80.3	0.04483	80.3	0.05891									39.1602	9	4.21431	39.1602	4	3.51675
0.203	0.00197	0.203	0.00199	0.203	0.00298	0.203	0.00316	80.4	0.00786	80.4	0.01334	80.4	0.0441	80.4	0.05694									39.209	3	4.20026	39.209	7	3.50593
0.204	0.00198	0.204	0.002	0.204	0.00301	0.204	0.00316	80.5	0.00869	80.5	0.01633	80.5	0.04458	80.5	0.05746									39.2578	4	4.18631	39.2578	6	3.49518
0.205	0.00197	0.205	0.00199	0.205	0.003	0.205	0.00318	80.6	0.00843	80.6	0.01544	80.6	0.04542	80.6	0.05833									39.3066	6	4.17245	39.3066	5	3.48451
0.206	0.00197	0.206	0.00199	0.206	0.00302	0.206	0.00317	80.7	0.00762	80.7	0.01278	80.7	0.04359	80.7	0.05827									39.3555	9	4.15868	39.3555	3	3.47392
0.207	0.00198	0.207	0.002	0.207	0.00303	0.207	0.0032	80.8	0.00888	80.8	0.01563	80.8	0.04242	80.8	0.05824									39.4043	7	4.145	39.4043	7	3.4634
0.208	0.00198	0.208	0.002	0.208	0.00304	0.208	0.00319	80.9	0.00784	80.9	0.01614	80.9	0.04322	80.9	0.05856									39.4531	6	4.13142	39.4531	7	3.45296
0.209	0.00198	0.209	0.002	0.209	0.00304	0.209	0.00321	81	0.00872	81	0.01453	81	0.04324	81	0.05661									39.502	8	4.11793	39.502	7	3.4426
0.21	0.00198	0.21	0.00201	0.21	0.00306	0.21	0.00321	81.1	0.00773	81.1	0.01345	81.1	0.04227	81.1	0.05657									39.5508	8	4.10453	39.5508	6	3.4323
0.211	0.00198	0.211	0.002	0.211	0.00306	0.211	0.00324	81.2	0.00966	81.2	0.01432	81.2	0.04466	81.2	0.05983									39.5996	4	4.09122	39.5996	8	3.42209
0.212	0.00199	0.212	0.00201	0.212	0.00308	0.212	0.00323	81.3	0.00634	81.3	0.01363	81.3	0.04417	81.3	0.05811									39.6484	8	4.078	39.6484	6	3.41194
0.213	0.00198	0.213	0.002	0.213	0.00308	0.213	0.00325	81.4	0.00717	81.4	0.01481	81.4	0.04327	81.4	0.05694									39.6973	8	4.06487	39.6973	6	3.40187
0.214	0.00199	0.214	0.00201	0.214	0.00309	0.214	0.00325	81.5	0.00843	81.5	0.01348	81.5	0.04485	81.5	0.05788									39.7461	10	4.05182	39.7461	7	3.39187
0.215	0.00199	0.215	0.00202	0.215	0.0031	0.215	0.00328	81.6	0.00795	81.6	0.01151	81.6	0.0427	81.6	0.05682									39.7949	9	4.03887	39.7949	6	3.38194
0.216	0.00198	0.216	0.00201	0.216	0.0031	0.216	0.00326	81.7	0.00622	81.7	0.01429	81.7	0.04332	81.7	0.05788									39.8438	5	4.026	39.8438	7	3.37208
0.217	0.00199	0.217	0.00201	0.217	0.00311	0.217	0.00328	81.8	0.00775	81.8	0.01586	81.8	0.04466	81.8	0.05712									39.8926	5	4.01321	39.8926	3	3.3623
0.218	0.00199	0.218	0.00202	0.218	0.00313	0.218	0.00329	81.9	0.00686	81.9	0.01372	81.9	0.04286	81.9	0.05791									39.9414	6	4.00052	39.9414	7	3.35258
0.219	0.00199	0.219	0.00201	0.219	0.00312	0.219	0.0033	82	0.00776	82	0.01284	82	0.04229	82	0.05557									39.9902	4	3.98791	39.9902	3	3.34294
0.22	0.00199	0.22	0.00203	0.22	0.00315	0.22	0.00331	82.1	0.00867	82.1	0.01212	82.1	0.04402	82.1	0.05687									40.0391	10	3.97538	40.0391	8	3.33336
0.221	0.00199	0.221	0.00202	0.221	0.00314	0.221	0.00333	82.2	0.00684	82.2	0.01377	82.2	0.04347	82.2	0.05637									40.0879	2	3.96294	40.0879	5	3.32385
0.222	0.00199	0.222	0.00203	0.222	0.00316	0.222	0.00332	82.3	0.00668	82.3	0.01351	82.3	0.04414	82.3	0.05773									40.1367	1	3.95058	40.1367	6	3.31441
0.223	0.002	0.223	0.00203	0.223	0.00317	0.223	0.00335	82.4	0.00668	82.4	0.01319	82.4	0.04323	82.4	0.05629									40.1855	6	3.9383	40.1855	1	3.30504
0.224	0.002	0.224	0.00203	0.224	0.00318	0.224	0.00334	82.5	0.00884	82.5	0.01295	82.5	0.04325	82.5	0.0578									40.2344	3	3.92611	40.2344	2	3.29573
0.225	0.002	0.225	0.00203	0.225	0.00318	0.225	0.00336	82.6	0.00795	82.6	0.01174	82.6	0.04293	82.6	0.05696									40.2832	4	3.914	40.2832	6	3.28649
0.226	0.00201	0.226	0.00204	0.226	0.0032	0.226	0.00336	82.7	0.00663	82.7	0.01295	82.7	0.04429	82.7	0.05468									40.332	7	3.90197	40.332	7	3.27732
0.227	0.002	0.227	0.00204	0.227	0.0032	0.227	0.00338	82.8	0.00638	82.8	0.01086	82.8	0.0429	82.8	0.05773									40.3809	7	3.89002	40.3809	8	3.26821
0.228	0.00201	0.228	0.00205	0.228	0.00322	0.228	0.00338	82.9	0.00622	82.9	0.01377	82.9	0.04218	82.9	0.05689									40.4297	3	3.87815	40.4297	7	3.25917
0.229	0.00201	0.229	0.00204	0.229	0.00322	0.229	0.0034	83	0.00691	83	0.01118	83	0.04316	83	0.05556									40.4785	8	3.86636	40.4785	5	3.25019
0.23	0.002	0.23	0.00205	0.23	0.00323	0.23	0.0034	83.1	0.00653	83.1	0.01239	83.1	0.04173	83.1	0.05548									40.5273	3	3.85465	40.5273	6	3.24128
0.231	0.00201	0.231	0.00205	0.231	0.00325	0.231	0.00343	83.2	0.00575	83.2	0.01192	83.2	0.04347	83.2	0.05645									40.5762	9	3.84302	40.5762	10	3.23243
0.232	0.002	0.232	0.00205	0.232	0.00325	0.232	0.00341	83.3	0.00717	83.3	0.01093	83.3	0.04248	83.3	0.05686									40.625	4	3.83147	40.625	4	3.22365
0.233	0.00201	0.233	0.00205	0.233	0.00326	0.233	0.00344	83.4	0.00645	83.4	0.01348	83.4	0.04248	83.4	0.05713									40.6738	5	3.81999	40.6738	5	3.21493
0.234	0.00202	0.234	0.00206	0.234	0.00327	0.234	0.00344	83.5	0.00576	83.5	0.01048	83.5	0.0434	83.5	0.05644									40.7227	4	3.80859	40.7227	8	3.20627
0.235	0.00201	0.235	0.00205	0.235	0.00327	0.235	0.00346	83.6	0.00666	83.6	0.01308	83.6	0.04131	83.6	0.0558									40.7715	6	3.79727	40.7715	7	3.19767
0.236	0.00202	0.236	0.00206	0.236	0.0033	0.236	0.00346	83.7	0.00716	83.7	0.01138	83.7	0.04197	83.7	0.0562									40.8203	4	3.78603	40.8203	7	3.18914
0.237	0.00202	0.237	0.00206	0.237	0.00329	0.237	0.00348	83.8	0.00599	83.8	0.01186	83.8	0.04274	83.8	0.05611									40.8691	9	3.77486	40.8691	7	3.18066
0.238	0.00201	0.238	0.00206	0.238	0.0033	0.238	0.00347	83.9	0.00542	83.9	0.01261	83.9	0.04247	83.9	0.05471									40.918	6	3.76376	40.918	8	3.17225
0.239	0.00203	0.239	0.00207	0.239	0.00332	0.239	0.00351	84	0.00633	84	0.01125	84	0.04269	84	0.0558									40.9668	4	3.75274	40.9668	7	3.16389
0.24	0.00202	0.24	0.00207	0.24	0.00332	0.24	0.0035	84.1	0.00532	84.1	0.0122	84.1	0.04352	84.1	0.05566									41.0156	2	3.74179	41.0156	7	3.1556
0.241	0.00202	0.241	0.00207	0.241	0.00333	0.241	0.00352	84.2	0.0059	84.2	0.01195	84.2	0.04151	84.2	0.05594									41.0645	4	3.73092	41.0645	7	3.14737
0.242	0.00203	0.242	0.00208	0.242	0.00335	0.242	0.00352	84.3	0.00687	84.3	0.01079	84.3	0.04297	84.3	0.05664									41.1133	8	3.72012	41.1133	6	3.13919
0.243	0.00202	0.243	0.00206	0.243	0.00334	0.243	0.00353	84.4	0.00443	84.4	0.01061	84.4	0.04216	84.4	0.05724									41.1621	5	3.70939	41.1621	5	3.13107
0.244	0.00203	0.244	0.00208	0.244	0.00337	0.244	0.00354	84.5	0.00729	84.5	0.01181	84.5	0.04238	84.5	0.05548									41.2109	5	3.69874	41.2109	5	3.12302
0.245	0.00202	0.245	0.00207	0.245	0.00336	0.245	0.00356	84.6	0.00544	84.6	0.01154	84.6	0.04302	84.6	0.0555									41.2598	10	3.68816	41.2598	5	3.11502
0.246	0.00203	0.246	0.00208	0.246	0.00338	0.246	0.00355	84.7	0.00622	84.7	0.01305	84.7	0.04223	84.7	0.05565									41.3086	3	3.67764	41.3086	5	3.10707
0.247	0.00204	0.247	0.00208	0.247	0.00339	0.247	0.00358	84.8	0.00891	84.8	0.01131	84.8	0.04201	84.8	0.05422									41.3574	8	3.6672	41.3574	5	3.09919
0.248	0.00203	0.248	0.00208	0.248	0.0034	0.248	0.00357	84.9	0.00435	84.9	0.01222	84.9	0.04199	84.9	0.05555									41.4062	9	3.65683	41.4062	3	3.09136
0.249	0.00203	0.249	0.00209	0.249	0.00341	0.249	0.0036	85	0.00544	85	0.01188	85	0.04257	85	0.05602									41.4551	5	3.64653	41.4551	5	3.08358
0.25	0.00204	0.25	0.0021	0.25	0.00343	0.25	0.0036	85.1	0.00614	85.1	0.00941	85.1	0.04251	85.1	0.05624									41.5039	3	3.6363	41.5039	2	3.07587
0.251	0.00203	0.251	0.00208	0.251	0.00342	0.251	0.00361	85.2	0.00491	85.2	0.01025	85.2	0.04201	85.2	0.05523									41.5527	9	3.62613	41.5527	8	3.0682
0.252	0.00204	0.252	0.0021	0.252	0.00344	0.252	0.00362	85.3	0.00581	85.3	0.01086	85.3	0.04358	85.3	0.05554									41.6016	11	3.61604	41.6016	4	3.0606
0.253	0.00204	0.253	0.00209	0.253	0.00345	0.253	0.00364	85.4	0.0057	85.4	0.01042	85.4	0.04261	85.4	0.05475									41.6504	4	3.60601	41.6504	4	3.05304
0.254	0.00204	0.254	0.0021	0.254	0.00346	0.254	0.00363	85.5	0.00629	85.5	0.01311	85.5	0.04143	85.5	0.05406									41.6992	6	3.59605	41.6992	3	3.04555
0.255	0.00205	0.255	0.0021	0.255	0.00347	0.255	0.00366	85.6	0.00535	85.6	0.00796	85.6	0.04082	85.6	0.05516									41.748	5	3.58616	41.748	3	3.0381
0.256	0.00204	0.256	0.0021	0.256	0.00348	0.256	0.00366	85.7	0.00505	85.7	0.01155	85.7	0.04341	85.7	0.05461									41.7969	11	3.57633	41.7969	3	3.03071
0.257	0.00204	0.257	0.0021	0.257	0.00348	0.257	0.00367	85.8	0.00539	85.8	0.01242	85.8	0.04421	85.8	0.05461									41.8457	5	3.56657	41.8457	4	3.02337
0.258	0.00205	0.258	0.00211	0.258	0.0035	0.258	0.00368	85.9	0.00587	85.9	0.00906	85.9	0.04108	85.9	0.05552									41.8945	4	3.55688	41.8945	6	3.01609
0.259	0.00204	0.259	0.0021	0.259	0.00351	0.259	0.0037	86	0.00691	86	0.00916	86	0.04187	86	0.05712									41.9434	3	3.54725	41.9434	7	3.00885
0.26	0.00205	0.26	0.00212	0.26	0.00353	0.26	0.0037	86.1	0.00562	86.1	0.01022	86.1	0.04207	86.1	0.05437									41.9922	8	3.53768	41.9922	4	3.00167
0.261	0.00205	0.261	0.00211	0.261	0.00353	0.261	0.00372	86.2	0.00468	86.2	0.01033	86.2	0.04207	86.2	0.05399									42.041	4	3.52818	42.041	3	2.99454
0.262	0.00205	0.262	0.00212	0.262	0.00354	0.262	0.00372	86.3	0.00568	86.3	0.01025	86.3	0.0415	86.3	0.05476									42.0898	7	3.51874	42.0898	5	2.98746
0.263	0.00206	0.263	0.00212	0.263	0.00355	0.263	0.00375	86.4	0.00455	86.4	0.00907	86.4	0.04127	86.4	0.05447									42.1387	5	3.50937	42.1387	6	2.98043
0.264	0.00205	0.264	0.00212	0.264	0.00356	0.264	0.00374	86.5	0.0043	86.5	0.00993	86.5	0.04226	86.5	0.05503									42.1875	8	3.50006	42.1875	4	2.97345
0.265	0.00206	0.265	0.00212	0.265	0.00357	0.265	0.00376	86.6	0.00449	86.6	0.01042	86.6	0.04305	86.6	0.05287									42.2363	3	3.49081	42.2363	2	2.96653
0.266	0.00207	0.266	0.00213	0.266	0.00358	0.266	0.00377	86.7	0.00444	86.7	0.0106	86.7	0.04322	86.7	0.05459									42.2852	3	3.48162	42.2852	3	2.95965
0.267	0.00206	0.267	0.00212	0.267	0.00358	0.267	0.00379	86.8	0.00584	86.8	0.00863	86.8	0.04239	86.8	0.0565									42.334	8	3.4725	42.334	5	2.95282
0.268	0.00206	0.268	0.00213	0.268	0.0036	0.268	0.00379	86.9	0.00591	86.9	0.00903	86.9	0.04164	86.9	0.05258									42.3828	8	3.46344	42.3828	6	2.94604
0.269	0.00206	0.269	0.00212	0.269	0.0036	0.269	0.00381	87	0.00593	87	0.00837	87	0.04262	87	0.05432									42.4316	7	3.45444	42.4316	4	2.93931
0.27	0.00206	0.27	0.00213	0.27	0.00361	0.27	0.00381	87.1	0.00415	87.1	0.01015	87.1	0.04113	87.1	0.05244									42.4805	3	3.44549	42.4805	5	2.93262
0.271	0.00207	0.271	0.00214	0.271	0.00363	0.271	0.00384	87.2	0.00502	87.2	0.00955	87.2	0.04047	87.2	0.05503									42.5293	6	3.43661	42.5293	10	2.92599
0.272	0.00207	0.272	0.00214	0.272	0.00364	0.272	0.00384	87.3	0.0057	87.3	0.00963	87.3	0.04109	87.3	0.05479									42.5781	5	3.42779	42.5781	2	2.9194
0.273	0.00207	0.273	0.00213	0.273	0.00365	0.273	0.00386	87.4	0.00495	87.4	0.007	87.4	0.04142	87.4	0.05492									42.627	4	3.41903	42.627	1	2.91286
0.274	0.00208	0.274	0.00215	0.274	0.00366	0.274	0.00387	87.5	0.00489	87.5	0.01096	87.5	0.04292	87.5	0.05438									42.6758	3	3.41033	42.6758	7	2.90637
0.275	0.00207	0.275	0.00214	0.275	0.00367	0.275	0.00388	87.6	0.00577	87.6	0.00844	87.6	0.0412	87.6	0.05322									42.7246	8	3.40168	42.7246	2	2.89992
0.276	0.00208	0.276	0.00216	0.276	0.00368	0.276	0.00389	87.7	0.00536	87.7	0.00849	87.7	0.04098	87.7	0.05435									42.7734	8	3.39309	42.7734	5	2.89352
0.277	0.00208	0.277	0.00214	0.277	0.00368	0.277	0.00391	87.8	0.00446	87.8	0.01029	87.8	0.04276	87.8	0.0554									42.8223	12	3.38457	42.8223	4	2.88717
0.278	0.00208	0.278	0.00216	0.278	0.0037	0.278	0.00391	87.9	0.00554	87.9	0.00887	87.9	0.04245	87.9	0.0529									42.8711	5	3.37609	42.8711	3	2.88086
0.279	0.00209	0.279	0.00216	0.279	0.00371	0.279	0.00394	88	0.00386	88	0.01022	88	0.04144	88	0.05351									42.9199	6	3.36768	42.9199	4	2.87459
0.28	0.00208	0.28	0.00216	0.28	0.00372	0.28	0.00393	88.1	0.00481	88.1	0.00911	88.1	0.04142	88.1	0.05375									42.9688	9	3.35932	42.9688	2	2.86837
0.281	0.00209	0.281	0.00216	0.281	0.00373	0.281	0.00397	88.2	0.00488	88.2	0.01031	88.2	0.04177	88.2	0.0557									43.0176	5	3.35102	43.0176	5	2.8622
0.282	0.00209	0.282	0.00217	0.282	0.00375	0.282	0.00397	88.3	0.00572	88.3	0.00852	88.3	0.04213	88.3	0.05499									43.0664	2	3.34277	43.0664	4	2.85607
0.283	0.00209	0.283	0.00216	0.283	0.00375	0.283	0.00399	88.4	0.00352	88.4	0.00996	88.4	0.0423	88.4	0.05459									43.1152	9	3.33458	43.1152	6	2.84998
0.284	0.00209	0.284	0.00218	0.284	0.00377	0.284	0.00399	88.5	0.00437	88.5	0.00786	88.5	0.04151	88.5	0.05243									43.1641	3	3.32645	43.1641	7	2.84394
0.285	0.00209	0.285	0.00217	0.285	0.00378	0.285	0.00401	88.6	0.00323	88.6	0.00938	88.6	0.04116	88.6	0.05369									43.2129	6	3.31837	43.2129	1	2.83794
0.286	0.00209	0.286	0.00217	0.286	0.00379	0.286	0.00401	88.7	0.00572	88.7	0.00923	88.7	0.04169	88.7	0.05227									43.2617	6	3.31034	43.2617	3	2.83198
0.287	0.0021	0.287	0.00218	0.287	0.00381	0.287	0.00405	88.8	0.00322	88.8	0.0083	88.8	0.041	88.8	0.05294									43.3105	4	3.30237	43.3105	6	2.82607
0.288	0.00209	0.288	0.00218	0.288	0.00382	0.288	0.00404	88.9	0.00518	88.9	0.00991	88.9	0.0411	88.9	0.05302									43.3594	10	3.29445	43.3594	2	2.8202
0.289	0.0021	0.289	0.00218	0.289	0.00382	0.289	0.00406	89	0.00568	89	0.00961	89	0.04207	89	0.05568									43.4082	4	3.28658	43.4082	5	2.81437
0.29	0.0021	0.29	0.00219	0.29	0.00384	0.29	0.00408	89.1	0.00438	89.1	0.00745	89.1	0.04145	89.1	0.05401									43.457	7	3.27877	43.457	4	2.80858
0.291	0.0021	0.291	0.00218	0.291	0.00385	0.291	0.00409	89.2	0.00486	89.2	0.00838	89.2	0.04261	89.2	0.05202									43.5059	4	3.27101	43.5059	4	2.80284
0.292	0.00211	0.292	0.0022	0.292	0.00387	0.292	0.00411	89.3	0.00435	89.3	0.00883	89.3	0.04069	89.3	0.0521									43.5547	4	3.2633	43.5547	4	2.79713
0.293	0.00211	0.293	0.00219	0.293	0.00387	0.293	0.00412	89.4	0.00351	89.4	0.00976	89.4	0.04046	89.4	0.05456									43.6035	4	3.25564	43.6035	3	2.79147
0.294	0.0021	0.294	0.00219	0.294	0.00388	0.294	0.00412	89.5	0.0069	89.5	0.00864	89.5	0.04209	89.5	0.05197									43.6523	3	3.24804	43.6523	6	2.78585
0.295	0.00211	0.295	0.0022	0.295	0.0039	0.295	0.00416	89.6	0.00312	89.6	0.00933	89.6	0.04063	89.6	0.05329									43.7012	4	3.24048	43.7012	3	2.78026
0.296	0.0021	0.296	0.0022	0.296	0.0039	0.296	0.00415	89.7	0.00432	89.7	0.00834	89.7	0.04044	89.7	0.05317									43.75	8	3.23298	43.75	2	2.77472
0.297	0.00212	0.297	0.0022	0.297	0.00392	0.297	0.00418	89.8	0.00295	89.8	0.00916	89.8	0.04236	89.8	0.05166									43.7988	8	3.22553	43.7988	6	2.76922
0.298	0.00212	0.298	0.00222	0.298	0.00395	0.298	0.00418	89.9	0.00351	89.9	0.00662	89.9	0.04092	89.9	0.05437									43.8477	5	3.21812	43.8477	5	2.76375
0.299	0.00211	0.299	0.00221	0.299	0.00394	0.299	0.0042	90	0.00461	90	0.00739	90	0.04235	90	0.05362									43.8965	7	3.21077	43.8965	2	2.75833
0.3	0.00212	0.3	0.00222	0.3	0.00397	0.3	0.00422	90.1	0.00373	90.1	0.00919	90.1	0.04189	90.1	0.0522									43.9453	4	3.20347	43.9453	5	2.75294
0.301	0.00213	0.301	0.00222	0.301	0.00398	0.301	0.00424	90.2	0.00364	90.2	0.00843	90.2	0.04058	90.2	0.05133									43.9941	8	3.19621	43.9941	6	2.7476
0.302	0.00212	0.302	0.00222	0.302	0.00399	0.302	0.00424	90.3	0.00554	90.3	0.00791	90.3	0.04114	90.3	0.05282									44.043	0	3.18901	44.043	5	2.74229
0.303	0.00213	0.303	0.00222	0.303	0.00401	0.303	0.00428	90.4	0.00463	90.4	0.00832	90.4	0.04024	90.4	0.05403									44.0918	6	3.18185	44.0918	3	2.73702
0.304	0.00212	0.304	0.00223	0.304	0.00402	0.304	0.00427	90.5	0.00209	90.5	0.00881	90.5	0.04045	90.5	0.05285									44.1406	2	3.17474	44.1406	5	2.73179
0.305	0.00213	0.305	0.00222	0.305	0.00403	0.305	0.0043	90.6	0.0041	90.6	0.00865	90.6	0.04153	90.6	0.05136									44.1895	3	3.16768	44.1895	6	2.72659
0.306	0.00213	0.306	0.00224	0.306	0.00405	0.306	0.00431	90.7	0.00421	90.7	0.00735	90.7	0.04133	90.7	0.05374									44.2383	2	3.16066	44.2383	3	2.72143
0.307	0.00212	0.307	0.00222	0.307	0.00404	0.307	0.00432	90.8	0.00404	90.8	0.00929	90.8	0.04265	90.8	0.0548									44.2871	9	3.1537	44.2871	3	2.71631
0.308	0.00213	0.308	0.00224	0.308	0.00407	0.308	0.00433	90.9	0.00473	90.9	0.00687	90.9	0.04219	90.9	0.05236									44.3359	2	3.14678	44.3359	3	2.71123
0.309	0.00213	0.309	0.00223	0.309	0.00408	0.309	0.00436	91	0.00409	91	0.00934	91	0.04006	91	0.0545									44.3848	4	3.1399	44.3848	4	2.70618
0.31	0.00213	0.31	0.00225	0.31	0.00409	0.31	0.00436	91.1	0.00248	91.1	0.0087	91.1	0.04153	91.1	0.05166									44.4336	9	3.13308	44.4336	4	2.70117
0.311	0.00215	0.311	0.00225	0.311	0.00412	0.311	0.0044	91.2	0.00431	91.2	0.0065	91.2	0.0405	91.2	0.05398									44.4824	6	3.12629	44.4824	2	2.69619
0.312	0.00214	0.312	0.00225	0.312	0.00412	0.312	0.00439	91.3	0.00416	91.3	0.00545	91.3	0.04181	91.3	0.05293									44.5312	7	3.11956	44.5312	5	2.69125
0.313	0.00214	0.313	0.00225	0.313	0.00414	0.313	0.00443	91.4	0.00376	91.4	0.00919	91.4	0.04176	91.4	0.05164									44.5801	5	3.11287	44.5801	4	2.68635
0.314	0.00215	0.314	0.00226	0.314	0.00416	0.314	0.00443	91.5	0.00283	91.5	0.00702	91.5	0.04154	91.5	0.05374									44.6289	4	3.10622	44.6289	5	2.68148
0.315	0.00215	0.315	0.00225	0.315	0.00416	0.315	0.00445	91.6	0.00133	91.6	0.00718	91.6	0.04014	91.6	0.05292									44.6777	4	3.09962	44.6777	7	2.67664
0.316	0.00215	0.316	0.00227	0.316	0.00418	0.316	0.00447	91.7	0.0043	91.7	0.00724	91.7	0.0402	91.7	0.05298									44.7266	5	3.09306	44.7266	4	2.67184
0.317	0.00215	0.317	0.00226	0.317	0.00419	0.317	0.00449	91.8	0.00439	91.8	0.00726	91.8	0.042	91.8	0.0523									44.7754	4	3.08655	44.7754	10	2.66708
0.318	0.00215	0.318	0.00227	0.318	0.0042	0.318	0.00449	91.9	0.00309	91.9	0.00784	91.9	0.04117	91.9	0.05263									44.8242	5	3.08008	44.8242	5	2.66235
0.319	0.00216	0.319	0.00227	0.319	0.00423	0.319	0.00453	92	0.0031	92	0.00725	92	0.04049	92	0.0529									44.873	6	3.07366	44.873	7	2.65765
0.32	0.00215	0.32	0.00227	0.32	0.00423	0.32	0.00452	92.1	0.00579	92.1	0.00734	92.1	0.04034	92.1	0.05242									44.9219	6	3.06728	44.9219	5	2.65299
0.321	0.00216	0.321	0.00227	0.321	0.00425	0.321	0.00456	92.2	0.00509	92.2	0.0079	92.2	0.04178	92.2	0.05409									44.9707	4	3.06094	44.9707	9	2.64836
0.322	0.00216	0.322	0.00229	0.322	0.00427	0.322	0.00457	92.3	0.00333	92.3	0.00685	92.3	0.04299	92.3	0.05344									45.0195	2	3.05464	45.0195	6	2.64376
0.323	0.00217	0.323	0.00228	0.323	0.00428	0.323	0.00459	92.4	0.00341	92.4	0.00802	92.4	0.04158	92.4	0.05234									45.0684	8	3.04839	45.0684	3	2.6392
0.324	0.00217	0.324	0.00229	0.324	0.0043	0.324	0.0046	92.5	0.00373	92.5	0.00821	92.5	0.03916	92.5	0.05307									45.1172	8	3.04217	45.1172	1	2.63466
0.325	0.00217	0.325	0.00228	0.325	0.0043	0.325	0.00462	92.6	0.00391	92.6	0.00588	92.6	0.04046	92.6	0.05439									45.166	7	3.036	45.166	4	2.63017
0.326	0.00217	0.326	0.0023	0.326	0.00433	0.326	0.00463	92.7	0.00408	92.7	0.00834	92.7	0.04187	92.7	0.05176									45.2148	4	3.02987	45.2148	4	2.6257
0.327	0.00218	0.327	0.0023	0.327	0.00434	0.327	0.00467	92.8	0.00218	92.8	0.00821	92.8	0.04032	92.8	0.05271									45.2637	7	3.02379	45.2637	4	2.62126
0.328	0.00217	0.328	0.0023	0.328	0.00435	0.328	0.00466	92.9	0.00392	92.9	0.00724	92.9	0.04012	92.9	0.05243									45.3125	3	3.01774	45.3125	2	2.61686
0.329	0.00218	0.329	0.0023	0.329	0.00436	0.329	0.0047	93	0.00246	93	0.00763	93	0.0412	93	0.05363									45.3613	6	3.01173	45.3613	4	2.61249
0.33	0.00218	0.33	0.00232	0.33	0.00439	0.33	0.00471	93.1	0.0034	93.1	0.00631	93.1	0.04158	93.1	0.05368									45.4102	4	3.00577	45.4102	7	2.60815
0.331	0.00218	0.331	0.0023	0.331	0.00439	0.331	0.00473	93.2	0.00294	93.2	0.00766	93.2	0.04078	93.2	0.05302									45.459	2	2.99984	45.459	6	2.60384
0.332	0.00219	0.332	0.00232	0.332	0.00442	0.332	0.00475	93.3	0.00212	93.3	0.0075	93.3	0.03993	93.3	0.05148									45.5078	10	2.99395	45.5078	9	2.59957
0.333	0.00219	0.333	0.00232	0.333	0.00443	0.333	0.00477	93.4	0.00305	93.4	0.00756	93.4	0.04021	93.4	0.05465									45.5566	5	2.98811	45.5566	7	2.59532
0.334	0.00218	0.334	0.00232	0.334	0.00444	0.334	0.00477	93.5	0.00513	93.5	0.00705	93.5	0.03871	93.5	0.05256									45.6055	4	2.9823	45.6055	4	2.5911
0.335	0.0022	0.335	0.00233	0.335	0.00446	0.335	0.00481	93.6	0.00294	93.6	0.00643	93.6	0.04208	93.6	0.05228									45.6543	2	2.97653	45.6543	1	2.58691
0.336	0.00219	0.336	0.00233	0.336	0.00447	0.336	0.00481	93.7	0.00399	93.7	0.00536	93.7	0.04113	93.7	0.05209									45.7031	7	2.9708	45.7031	5	2.58276
0.337	0.0022	0.337	0.00233	0.337	0.00449	0.337	0.00484	93.8	0.00337	93.8	0.00788	93.8	0.0409	93.8	0.05101									45.752	3	2.96511	45.752	4	2.57863
0.338	0.0022	0.338	0.00234	0.338	0.00451	0.338	0.00486	93.9	0.00298	93.9	0.00631	93.9	0.03976	93.9	0.05088									45.8008	1	2.95946	45.8008	2	2.57453
0.339	0.0022	0.339	0.00233	0.339	0.00452	0.339	0.00488	94	0.00378	94	0.00587	94	0.03976	94	0.05324									45.8496	5	2.95385	45.8496	7	2.57047
0.34	0.00221	0.34	0.00235	0.34	0.00454	0.34	0.00489	94.1	0.0041	94.1	0.0059	94.1	0.03991	94.1	0.05005									45.8984	2	2.94827	45.8984	5	2.56643
0.341	0.00221	0.341	0.00234	0.341	0.00455	0.341	0.00492	94.2	0.00318	94.2	0.00767	94.2	0.04068	94.2	0.05277									45.9473	10	2.94273	45.9473	4	2.56242
0.342	0.00221	0.342	0.00235	0.342	0.00457	0.342	0.00493	94.3	0.00348	94.3	0.00624	94.3	0.03935	94.3	0.05287									45.9961	7	2.93723	45.9961	6	2.55844
0.343	0.00222	0.343	0.00235	0.343	0.00459	0.343	0.00497	94.4	0.00252	94.4	0.00549	94.4	0.04055	94.4	0.05204									46.0449	7	2.93176	46.0449	7	2.55449
0.344	0.00221	0.344	0.00236	0.344	0.0046	0.344	0.00497	94.5	0.00329	94.5	0.00678	94.5	0.04108	94.5	0.05189									46.0938	3	2.92633	46.0938	4	2.55056
0.345	0.00221	0.345	0.00235	0.345	0.00461	0.345	0.005	94.6	0.00283	94.6	0.00597	94.6	0.04029	94.6	0.05058									46.1426	5	2.92094	46.1426	7	2.54667
0.346	0.00222	0.346	0.00237	0.346	0.00464	0.346	0.00501	94.7	0.00224	94.7	0.00414	94.7	0.04127	94.7	0.05225									46.1914	6	2.91559	46.1914	2	2.5428
0.347	0.00222	0.347	0.00236	0.347	0.00465	0.347	0.00504	94.8	0.00177	94.8	0.00709	94.8	0.03991	94.8	0.05153									46.2402	5	2.91027	46.2402	5	2.53896
0.348	0.00223	0.348	0.00237	0.348	0.00468	0.348	0.00506	94.9	0.0024	94.9	0.00753	94.9	0.04005	94.9	0.05219									46.2891	5	2.90498	46.2891	2	2.53515
0.349	0.00223	0.349	0.00237	0.349	0.00469	0.349	0.00508	95	0.00241	95	0.00562	95	0.04129	95	0.051									46.3379	2	2.89973	46.3379	3	2.53136
0.35	0.00222	0.35	0.00238	0.35	0.0047	0.35	0.00509	95.1	0.00516	95.1	0.00478	95.1	0.03982	95.1	0.05219									46.3867	7	2.89452	46.3867	4	2.5276
0.351	0.00224	0.351	0.00238	0.351	0.00473	0.351	0.00513	95.2	0.00316	95.2	0.00509	95.2	0.03906	95.2	0.05228									46.4355	7	2.88934	46.4355	7	2.52387
0.352	0.00223	0.352	0.00239	0.352	0.00474	0.352	0.00514	95.3	0.00398	95.3	0.00605	95.3	0.04098	95.3	0.05203									46.4844	3	2.8842	46.4844	6	2.52017
0.353	0.00223	0.353	0.00238	0.353	0.00476	0.353	0.00516	95.4	0.00244	95.4	0.00544	95.4	0.04127	95.4	0.05115									46.5332	5	2.87909	46.5332	3	2.51649
0.354	0.00224	0.354	0.0024	0.354	0.00478	0.354	0.00518	95.5	0.0031	95.5	0.00644	95.5	0.03992	95.5	0.0529									46.582	3	2.87402	46.582	3	2.51284
0.355	0.00224	0.355	0.00239	0.355	0.00479	0.355	0.0052	95.6	0.00283	95.6	0.00502	95.6	0.04086	95.6	0.05316									46.6309	5	2.86898	46.6309	2	2.50921
0.356	0.00224	0.356	0.00241	0.356	0.00482	0.356	0.00522	95.7	0.00251	95.7	0.00597	95.7	0.04141	95.7	0.05152									46.6797	6	2.86397	46.6797	2	2.50561
0.357	0.00225	0.357	0.0024	0.357	0.00483	0.357	0.00525	95.8	0.00295	95.8	0.00564	95.8	0.03871	95.8	0.05126									46.7285	3	2.859	46.7285	2	2.50204
0.358	0.00225	0.358	0.00241	0.358	0.00485	0.358	0.00526	95.9	0.00407	95.9	0.00607	95.9	0.04107	95.9	0.0527									46.7773	4	2.85406	46.7773	6	2.49849
0.359	0.00226	0.359	0.00241	0.359	0.00487	0.359	0.0053	96	0.00219	96	0.00623	96	0.04049	96	0.05309									46.8262	7	2.84915	46.8262	2	2.49497
0.36	0.00225	0.36	0.00241	0.36	0.00488	0.36	0.0053	96.1	0.00252	96.1	0.00453	96.1	0.04026	96.1	0.05273									46.875	3	2.84428	46.875	7	2.49147
0.361	0.00226	0.361	0.00241	0.361	0.0049	0.361	0.00534	96.2	0.00202	96.2	0.00434	96.2	0.04241	96.2	0.0519									46.9238	6	2.83944	46.9238	1	2.488
0.362	0.00226	0.362	0.00243	0.362	0.00492	0.362	0.00536	96.3	0.00158	96.3	0.00597	96.3	0.04184	96.3	0.05145									46.9727	3	2.83463	46.9727	5	2.48455
0.363	0.00226	0.363	0.00242	0.363	0.00493	0.363	0.00538	96.4	0.00256	96.4	0.00581	96.4	0.0415	96.4	0.05171									47.0215	4	2.82985	47.0215	3	2.48113
0.364	0.00227	0.364	0.00244	0.364	0.00496	0.364	0.0054	96.5	0.00401	96.5	0.00615	96.5	0.04029	96.5	0.05065									47.0703	5	2.82511	47.0703	2	2.47773
0.365	0.00227	0.365	0.00243	0.365	0.00498	0.365	0.00544	96.6	0.00377	96.6	0.00435	96.6	0.04045	96.6	0.05242									47.1191	4	2.8204	47.1191	1	2.47436
0.366	0.00226	0.366	0.00244	0.366	0.00499	0.366	0.00544	96.7	0.00222	96.7	0.007	96.7	0.0413	96.7	0.05069									47.168	3	2.81572	47.168	6	2.47101
0.367	0.00228	0.367	0.00244	0.367	0.00502	0.367	0.00548	96.8	0.0004503	96.8	0.00473	96.8	0.03974	96.8	0.05181									47.2168	4	2.81107	47.2168	4	2.46769
0.368	0.00227	0.368	0.00245	0.368	0.00504	0.368	0.00548	96.9	0.00349	96.9	0.00621	96.9	0.04163	96.9	0.05211									47.2656	6	2.80645	47.2656	6	2.46438
0.369	0.00228	0.369	0.00245	0.369	0.00506	0.369	0.00552	97	0.00154	97	0.00526	97	0.03953	97	0.05202									47.3145	4	2.80187	47.3145	2	2.46111
0.37	0.00228	0.37	0.00246	0.37	0.00508	0.37	0.00554	97.1	0.00164	97.1	0.00501	97.1	0.04129	97.1	0.05225									47.3633	5	2.79731	47.3633	4	2.45785
0.371	0.00228	0.371	0.00244	0.371	0.00508	0.371	0.00556	97.2	0.00192	97.2	0.00311	97.2	0.03975	97.2	0.04955									47.4121	6	2.79279	47.4121	3	2.45462
0.372	0.00229	0.372	0.00247	0.372	0.00512	0.372	0.00558	97.3	0.00303	97.3	0.00556	97.3	0.04067	97.3	0.0516									47.4609	6	2.78829	47.4609	9	2.45141
0.373	0.00229	0.373	0.00246	0.373	0.00513	0.373	0.00561	97.4	0.00307	97.4	0.00533	97.4	0.04017	97.4	0.05244									47.5098	10	2.78383	47.5098	2	2.44823
0.374	0.00229	0.374	0.00247	0.374	0.00515	0.374	0.00563	97.5	6.686e-05	97.5	0.00535	97.5	0.04096	97.5	0.05047									47.5586	5	2.77939	47.5586	3	2.44507
0.375	0.0023	0.375	0.00247	0.375	0.00517	0.375	0.00567	97.6	0.00193	97.6	0.00533	97.6	0.04064	97.6	0.05074									47.6074	5	2.77499	47.6074	4	2.44193
0.376	0.00229	0.376	0.00247	0.376	0.00519	0.376	0.00568	97.7	0.00119	97.7	0.00756	97.7	0.04074	97.7	0.05205									47.6562	4	2.77061	47.6562	3	2.43881
0.377	0.00231	0.377	0.00248	0.377	0.00521	0.377	0.00572	97.8	0.00305	97.8	0.00502	97.8	0.03947	97.8	0.05177									47.7051	7	2.76627	47.7051	4	2.43572
0.378	0.0023	0.378	0.00249	0.378	0.00524	0.378	0.00573	97.9	0.00318	97.9	0.00378	97.9	0.04069	97.9	0.0512									47.7539	4	2.76195	47.7539	7	2.43264
0.379	0.0023	0.379	0.00248	0.379	0.00525	0.379	0.00576	98	0.00263	98	0.00527	98	0.04107	98	0.05217									47.8027	3	2.75766	47.8027	2	2.42959
0.38	0.00231	0.38	0.0025	0.38	0.00528	0.38	0.00578	98.1	0.00207	98.1	0.00409	98.1	0.04007	98.1	0.04999									47.8516	1	2.75341	47.8516	4	2.42656
0.381	0.00232	0.381	0.00249	0.381	0.0053	0.381	0.00581	98.2	0.00259	98.2	0.00494	98.2	0.0396	98.2	0.04972									47.9004	6	2.74918	47.9004	2	2.42356
0.382	0.00231	0.382	0.0025	0.382	0.00531	0.382	0.00582	98.3	0.0005585	98.3	0.00565	98.3	0.03901	98.3	0.05224									47.9492	8	2.74498	47.9492	4	2.42057
0.383	0.00232	0.383	0.00251	0.383	0.00534	0.383	0.00587	98.4	0.0034	98.4	0.0052	98.4	0.04101	98.4	0.05187									47.998	3	2.7408	47.998	5	2.41761
0.384	0.00232	0.384	0.00251	0.384	0.00536	0.384	0.00588	98.5	0.0008338	98.5	0.00466	98.5	0.04261	98.5	0.05173									48.0469	5	2.73666	48.0469	5	2.41467
0.385	0.00232	0.385	0.00251	0.385	0.00538	0.385	0.00591	98.6	0.00135	98.6	0.00406	98.6	0.04004	98.6	0.05003									48.0957	2	2.73254	48.0957	7	2.41175
0.386	0.00232	0.386	0.00252	0.386	0.0054	0.386	0.00593	98.7	0.00422	98.7	0.00503	98.7	0.04112	98.7	0.05163									48.1445	4	2.72845	48.1445	5	2.40885
0.387	0.00233	0.387	0.00252	0.387	0.00541	0.387	0.00596	98.8	0.0019	98.8	0.00328	98.8	0.04031	98.8	0.05139									48.1934	6	2.72439	48.1934	2	2.40597
0.388	0.00233	0.388	0.00253	0.388	0.00545	0.388	0.00598	98.9	0.00159	98.9	0.00647	98.9	0.03981	98.9	0.04981									48.2422	7	2.72035	48.2422	5	2.40311
0.389	0.00233	0.389	0.00253	0.389	0.00547	0.389	0.00601	99	0.00156	99	0.00485	99	0.03902	99	0.04794									48.291	6	2.71635	48.291	5	2.40027
0.39	0.00234	0.39	0.00254	0.39	0.00549	0.39	0.00603	99.1	0.00324	99.1	0.00444	99.1	0.03875	99.1	0.052									48.3398	4	2.71237	48.3398	5	2.39745
0.391	0.00235	0.391	0.00254	0.391	0.00551	0.391	0.00608	99.2	0.0006667	99.2	0.00493	99.2	0.04136	99.2	0.0524									48.3887	7	2.70841	48.3887	7	2.39465
0.392	0.00233	0.392	0.00254	0.392	0.00552	0.392	0.00608	99.3	0.00229	99.3	0.00645	99.3	0.03961	99.3	0.05005									48.4375	7	2.70448	48.4375	4	2.39187
0.393	0.00235	0.393	0.00254	0.393	0.00555	0.393	0.00613	99.4	0.0009223	99.4	0.00564	99.4	0.04144	99.4	0.0522									48.4863	7	2.70058	48.4863	5	2.38912
0.394	0.00235	0.394	0.00256	0.394	0.00558	0.394	0.00615	99.5	0.00243	99.5	0.0046	99.5	0.03925	99.5	0.04973									48.5352	10	2.69671	48.5352	5	2.38638
0.395	0.00235	0.395	0.00255	0.395	0.00559	0.395	0.00617	99.6	0.00148	99.6	0.00411	99.6	0.04061	99.6	0.05145									48.584	7	2.69286	48.584	2	2.38366
0.396	0.00236	0.396	0.00256	0.396	0.00562	0.396	0.0062	99.7	-0.0006804	99.7	0.0045	99.7	0.04012	99.7	0.05114									48.6328	4	2.68904	48.6328	6	2.38096
0.397	0.00236	0.397	0.00255	0.397	0.00564	0.397	0.00623	99.8	0.0024	99.8	0.00719	99.8	0.03962	99.8	0.05128									48.6816	5	2.68524	48.6816	1	2.37828
0.398	0.00236	0.398	0.00257	0.398	0.00565	0.398	0.00624	99.9	0.00173	99.9	0.00517	99.9	0.04134	99.9	0.05182									48.7305	3	2.68147	48.7305	4	2.37562
0.399	0.00237	0.399	0.00258	0.399	0.00569	0.399	0.00629	100	0.00128	100	0.00464	100	0.03972	100	1.085									48.7793	1	2.67772	48.7793	4	2.37298
0.4	0.00236	0.4	0.00258	0.4	0.00571	0.4	0.0063	100.1	0.00199	100.1	0.00392	100.1	0.04178	100.1	1.262									48.8281	7	2.674	48.8281	7	2.37036
0.401	0.00237	0.401	0.00258	0.401	0.00573	0.401	0.00634	100.2	0.00277	100.2	0.00628	100.2	0.4734	100.2	1.173									48.877	3	2.67031	48.877	3	2.36775
0.402	0.00238	0.402	0.00259	0.402	0.00575	0.402	0.00636	100.3	0.00215	100.3	0.1954	100.3	1.424	100.3	1.11									48.9258	4	2.66663	48.9258	7	2.36517
0.403	0.00238	0.403	0.00259	0.403	0.00578	0.403	0.0064	100.4	0.2318	100.4	0.4211	100.4	1.327	100.4	1.063									48.9746	4	2.66299	48.9746	4	2.3626
0.404	0.00238	0.404	0.0026	0.404	0.00581	0.404	0.00642	100.5	0.3029	100.5	0.4216	100.5	1.258	100.5	1.029									49.0234	9	2.65937	49.0234	5	2.36005
0.405	0.00238	0.405	0.0026	0.405	0.00582	0.405	0.00645	100.6	0.3063	100.6	0.4152	100.6	1.21	100.6	1.003									49.0723	4	2.65577	49.0723	2	2.35752
0.406	0.00238	0.406	0.0026	0.406	0.00585	0.406	0.00648	100.7	0.3082	100.7	0.4123	100.7	1.173	100.7	0.98									49.1211	4	2.65219	49.1211	2	2.35501
0.407	0.0024	0.407	0.00261	0.407	0.00587	0.407	0.00652	100.8	0.3037	100.8	0.4048	100.8	1.146	100.8	0.9665									49.1699	2	2.64864	49.1699	7	2.35252
0.408	0.00239	0.408	0.00261	0.408	0.00588	0.408	0.00653	100.9	0.3043	100.9	0.4008	100.9	1.124	100.9	0.9472									49.2188	4	2.64512	49.2188	1	2.35004
0.409	0.0024	0.409	0.00262	0.409	0.00592	0.409	0.00658	101	0.2988	101	0.3942	101	1.106	101	0.9365									49.2676	1	2.64162	49.2676	5	2.34759
0.41	0.00241	0.41	0.00263	0.41	0.00594	0.41	0.0066	101.1	0.2993	101.1	0.3934	101.1	1.092	101.1	0.9253									49.3164	3	2.63814	49.3164	4	2.34514
0.411	0.0024	0.411	0.00262	0.411	0.00595	0.411	0.00663	101.2	0.2984	101.2	0.3912	101.2	1.081	101.2	0.917									49.3652	4	2.63468	49.3652	1	2.34272
0.412	0.00241	0.412	0.00264	0.412	0.00599	0.412	0.00666	101.3	0.2973	101.3	0.3887	101.3	1.068	101.3	0.9062									49.4141	6	2.63125	49.4141	8	2.34032
0.413	0.00241	0.413	0.00264	0.413	0.00601	0.413	0.0067	101.4	0.2959	101.4	0.3863	101.4	1.063	101.4	0.9007									49.4629	5	2.62784	49.4629	7	2.33793
0.414	0.00241	0.414	0.00264	0.414	0.00603	0.414	0.00671	101.5	0.2946	101.5	0.3869	101.5	1.055	101.5	0.8948									49.5117	2	2.62446	49.5117	3	2.33556
0.415	0.00242	0.415	0.00265	0.415	0.00606	0.415	0.00676	101.6	0.2948	101.6	0.3853	101.6	1.049	101.6	0.8909									49.5605	6	2.62109	49.5605	0	2.3332
0.416	0.00242	0.416	0.00265	0.416	0.00608	0.416	0.00677	101.7	0.2952	101.7	0.3831	101.7	1.047	101.7	0.8854									49.6094	3	2.61775	49.6094	1	2.33087
0.417	0.00242	0.417	0.00265	0.417	0.00611	0.417	0.00681	101.8	0.2946	101.8	0.3831	101.8	1.041	101.8	0.8814									49.6582	4	2.61444	49.6582	1	2.32855
0.418	0.00243	0.418	0.00266	0.418	0.00614	0.418	0.00684	101.9	0.2935	101.9	0.3826	101.9	1.037	101.9	0.8768									49.707	3	2.61114	49.707	3	2.32624
0.419	0.00243	0.419	0.00266	0.419	0.00616	0.419	0.00687	102	0.2935	102	0.382	102	1.035	102	0.8725									49.7559	5	2.60787	49.7559	2	2.32395
0.42	0.00243	0.42	0.00267	0.42	0.00619	0.42	0.0069	102.1	0.2952	102.1	0.3835	102.1	1.028	102.1	0.8709									49.8047	3	2.60462	49.8047	4	2.32168
0.421	0.00244	0.421	0.00267	0.421	0.00621	0.421	0.00694	102.2	0.2937	102.2	0.3811	102.2	1.028	102.2	0.8686									49.8535	3	2.60139	49.8535	4	2.31943
0.422	0.00243	0.422	0.00267	0.422	0.00622	0.422	0.00695	102.3	0.2958	102.3	0.382	102.3	1.025	102.3	0.8662									49.9023	0	2.59818	49.9023	5	2.31719
0.423	0.00245	0.423	0.00269	0.423	0.00626	0.423	0.007	102.4	0.2922	102.4	0.3831	102.4	1.027	102.4	0.8649									49.9512	2	2.59499	49.9512	5	2.31497
0.424	0.00244	0.424	0.00268	0.424	0.00628	0.424	0.00701	102.5	0.2941	102.5	0.382	102.5	1.022	102.5	0.8597									50	3	2.59183	50	5	2.31276
0.425	0.00245	0.425	0.00269	0.425	0.00631	0.425	0.00706	102.6	0.2924	102.6	0.3812	102.6	1.019	102.6	0.8586									50.0488	2	2.58868	50.0488	3	2.31057
0.426	0.00246	0.426	0.0027	0.426	0.00634	0.426	0.00709	102.7	0.2943	102.7	0.3817	102.7	1.02	102.7	0.8591									50.0977	2	2.58556	50.0977	4	2.3084
0.427	0.00246	0.427	0.00269	0.427	0.00636	0.427	0.00712	102.8	0.2944	102.8	0.3831	102.8	1.02	102.8	0.8575									50.1465	9	2.58246	50.1465	6	2.30624
0.428	0.00246	0.428	0.00271	0.428	0.00639	0.428	0.00715	102.9	0.295	102.9	0.3832	102.9	1.018	102.9	0.8549									50.1953	7	2.57938	50.1953	4	2.30409
0.429	0.00247	0.429	0.00271	0.429	0.00641	0.429	0.0072	103	0.2939	103	0.3841	103	1.016	103	0.8499									50.2441	3	2.57632	50.2441	6	2.30196
0.43	0.00246	0.43	0.00271	0.43	0.00644	0.43	0.00721	103.1	0.2947	103.1	0.3835	103.1	1.015	103.1	0.8543									50.293	4	2.57328	50.293	3	2.29985
0.431	0.00248	0.431	0.00273	0.431	0.00648	0.431	0.00726	103.2	0.2952	103.2	0.3835	103.2	1.017	103.2	0.852									50.3418	8	2.57026	50.3418	7	2.29775
0.432	0.00247	0.432	0.00273	0.432	0.00649	0.432	0.00728	103.3	0.2941	103.3	0.3852	103.3	1.017	103.3	0.8511									50.3906	5	2.56726	50.3906	4	2.29567
0.433	0.00248	0.433	0.00273	0.433	0.00652	0.433	0.00732	103.4	0.2959	103.4	0.3844	103.4	1.015	103.4	0.8508									50.4395	4	2.56428	50.4395	5	2.2936
0.434	0.00248	0.434	0.00274	0.434	0.00655	0.434	0.00735	103.5	0.2959	103.5	0.3854	103.5	1.013	103.5	0.8489									50.4883	5	2.56132	50.4883	4	2.29155
0.435	0.00249	0.435	0.00274	0.435	0.00659	0.435	0.00739	103.6	0.2959	103.6	0.3821	103.6	1.016	103.6	0.8493									50.5371	0	2.55838	50.5371	1	2.28951
0.436	0.00249	0.436	0.00275	0.436	0.00661	0.436	0.00742	103.7	0.2981	103.7	0.3839	103.7	1.015	103.7	0.8471									50.5859	4	2.55546	50.5859	3	2.28749
0.437	0.00249	0.437	0.00275	0.437	0.00663	0.437	0.00746	103.8	0.2966	103.8	0.3864	103.8	1.014	103.8	0.8477									50.6348	3	2.55257	50.6348	3	2.28548
0.438	0.00249	0.438	0.00275	0.438	0.00666	0.438	0.00748	103.9	0.2982	103.9	0.3848	103.9	1.012	103.9	0.8474									50.6836	4	2.54969	50.6836	8	2.28348
0.439	0.00251	0.439	0.00277	0.439	0.00669	0.439	0.00753	104	0.2977	104	0.3836	104	1.012	104	0.8452									50.7324	5	2.54682	50.7324	6	2.2815
0.44	0.0025	0.44	0.00276	0.44	0.00671	0.44	0.00755	104.1	0.2971	104.1	0.3885	104.1	1.015	104.1	0.8467									50.7812	5	2.54398	50.7812	4	2.27953
0.441	0.00251	0.441	0.00277	0.441	0.00675	0.441	0.0076	104.2	0.2986	104.2	0.3861	104.2	1.014	104.2	0.8467									50.8301	5	2.54116	50.8301	2	2.27758
0.442	0.00251	0.442	0.00278	0.442	0.00677	0.442	0.00763	104.3	0.2988	104.3	0.3869	104.3	1.011	104.3	0.8435									50.8789	3	2.53836	50.8789	2	2.27564
0.443	0.00251	0.443	0.00278	0.443	0.00679	0.443	0.00766	104.4	0.2976	104.4	0.3863	104.4	1.012	104.4	0.8451									50.9277	5	2.53557	50.9277	3	2.27372
0.444	0.00252	0.444	0.00279	0.444	0.00683	0.444	0.00769	104.5	0.2981	104.5	0.3857	104.5	1.01	104.5	0.8439									50.9766	4	2.53281	50.9766	7	2.27181
0.445	0.00252	0.445	0.00279	0.445	0.00687	0.445	0.00774	104.6	0.2992	104.6	0.3883	104.6	1.011	104.6	0.8446									51.0254	3	2.53006	51.0254	6	2.26991
0.446	0.00252	0.446	0.00279	0.446	0.00688	0.446	0.00775	104.7	0.2995	104.7	0.3892	104.7	1.009	104.7	0.8421									51.0742	5	2.52733	51.0742	4	2.26803
0.447	0.00254	0.447	0.00281	0.447	0.00692	0.447	0.0078	104.8	0.2997	104.8	0.3879	104.8	1.011	104.8	0.8414									51.123	2	2.52462	51.123	5	2.26616
0.448	0.00252	0.448	0.0028	0.448	0.00693	0.448	0.00782	104.9	0.2997	104.9	0.389	104.9	1.011	104.9	0.8434									51.1719	4	2.52193	51.1719	2	2.2643
0.449	0.00253	0.449	0.00281	0.449	0.00697	0.449	0.00787	105	0.2996	105	0.3867	105	1.012	105	0.8446									51.2207	5	2.51926	51.2207	5	2.26246
0.45	0.00254	0.45	0.00282	0.45	0.007	0.45	0.0079	105.1	0.299	105.1	0.3879	105.1	1.011	105.1	0.8413									51.2695	1	2.5166	51.2695	4	2.26063
0.451	0.00254	0.451	0.00282	0.451	0.00703	0.451	0.00794	105.2	0.3006	105.2	0.3888	105.2	1.012	105.2	0.8403									51.3184	9	2.51396	51.3184	3	2.25881
0.452	0.00254	0.452	0.00283	0.452	0.00706	0.452	0.00797	105.3	0.3015	105.3	0.389	105.3	1.01	105.3	0.8405									51.3672	4	2.51134	51.3672	9	2.25701
0.453	0.00255	0.453	0.00283	0.453	0.0071	0.453	0.00801	105.4	0.2996	105.4	0.3898	105.4	1.011	105.4	0.8429									51.416	2	2.50874	51.416	8	2.25522
0.454	0.00255	0.454	0.00284	0.454	0.00712	0.454	0.00803	105.5	0.3031	105.5	0.391	105.5	1.011	105.5	0.8406									51.4648	6	2.50615	51.4648	2	2.25344
0.455	0.00257	0.455	0.00285	0.455	0.00716	0.455	0.00809	105.6	0.3027	105.6	0.3912	105.6	1.012	105.6	0.8413									51.5137	1	2.50359	51.5137	0	2.25167
0.456	0.00255	0.456	0.00284	0.456	0.00718	0.456	0.0081	105.7	0.3003	105.7	0.3907	105.7	1.012	105.7	0.8408									51.5625	2	2.50103	51.5625	2	2.24992
0.457	0.00256	0.457	0.00285	0.457	0.00721	0.457	0.00815	105.8	0.3032	105.8	0.3907	105.8	1.012	105.8	0.8419									51.6113	10	2.4985	51.6113	2	2.24818
0.458	0.00257	0.458	0.00286	0.458	0.00724	0.458	0.00818	105.9	0.302	105.9	0.3923	105.9	1.011	105.9	0.8422									51.6602	5	2.49598	51.6602	8	2.24645
0.459	0.00257	0.459	0.00286	0.459	0.00727	0.459	0.00822	106	0.3016	106	0.3918	106	1.013	106	0.8399									51.709	4	2.49348	51.709	3	2.24474
0.46	0.00258	0.46	0.00287	0.46	0.00731	0.46	0.00826	106.1	0.3018	106.1	0.3918	106.1	1.01	106.1	0.841									51.7578	4	2.491	51.7578	3	2.24304
0.461	0.00258	0.461	0.00287	0.461	0.00733	0.461	0.0083	106.2	0.3036	106.2	0.3924	106.2	1.01	106.2	0.8401									51.8066	8	2.48854	51.8066	4	2.24134
0.462	0.00257	0.462	0.00288	0.462	0.00735	0.462	0.00832	106.3	0.3037	106.3	0.3916	106.3	1.01	106.3	0.8404									51.8555	4	2.48609	51.8555	6	2.23967
0.463	0.00259	0.463	0.00289	0.463	0.00741	0.463	0.00838	106.4	0.3034	106.4	0.3923	106.4	1.012	106.4	0.8382									51.9043	5	2.48365	51.9043	9	2.238
0.464	0.00258	0.464	0.00289	0.464	0.00743	0.464	0.00839	106.5	0.3033	106.5	0.3936	106.5	1.012	106.5	0.8408									51.9531	1	2.48124	51.9531	5	2.23634
0.465	0.00259	0.465	0.00289	0.465	0.00746	0.465	0.00844	106.6	0.3028	106.6	0.3937	106.6	1.008	106.6	0.8431									52.002	3	2.47884	52.002	2	2.2347
0.466	0.0026	0.466	0.00291	0.466	0.00749	0.466	0.00847	106.7	0.3029	106.7	0.3934	106.7	1.011	106.7	0.8389									52.0508	6	2.47645	52.0508	2	2.23307
0.467	0.0026	0.467	0.0029	0.467	0.00751	0.467	0.00852	106.8	0.304	106.8	0.3924	106.8	1.01	106.8	0.8415									52.0996	5	2.47408	52.0996	11	2.23145
0.468	0.0026	0.468	0.00291	0.468	0.00756	0.468	0.00855	106.9	0.3024	106.9	0.3935	106.9	1.011	106.9	0.8405									52.1484	0	2.47173	52.1484	3	2.22984
0.469	0.00261	0.469	0.00291	0.469	0.00759	0.469	0.00859	107	0.3058	107	0.3941	107	1.009	107	0.8413									52.1973	2	2.46939	52.1973	4	2.22825
0.47	0.00261	0.47	0.00292	0.47	0.00762	0.47	0.00861	107.1	0.3048	107.1	0.394	107.1	1.011	107.1	0.8382									52.2461	5	2.46707	52.2461	6	2.22666
0.471	0.00263	0.471	0.00293	0.471	0.00765	0.471	0.00867	107.2	0.305	107.2	0.3931	107.2	1.011	107.2	0.8391									52.2949	6	2.46477	52.2949	5	2.22509
0.472	0.00261	0.472	0.00293	0.472	0.00767	0.472	0.00869	107.3	0.3042	107.3	0.3953	107.3	1.011	107.3	0.8409									52.3438	3	2.46248	52.3438	4	2.22353
0.473	0.00262	0.473	0.00293	0.473	0.0077	0.473	0.00873	107.4	0.3061	107.4	0.3955	107.4	1.011	107.4	0.84									52.3926	2	2.4602	52.3926	6	2.22198
0.474	0.00263	0.474	0.00294	0.474	0.00774	0.474	0.00877	107.5	0.305	107.5	0.3934	107.5	1.012	107.5	0.8405									52.4414	6	2.45794	52.4414	6	2.22044
0.475	0.00263	0.475	0.00294	0.475	0.00777	0.475	0.0088	107.6	0.3064	107.6	0.3953	107.6	1.01	107.6	0.8389									52.4902	2	2.4557	52.4902	2	2.21891
0.476	0.00264	0.476	0.00296	0.476	0.00781	0.476	0.00884	107.7	0.3051	107.7	0.3958	107.7	1.011	107.7	0.841									52.5391	4	2.45347	52.5391	5	2.21739
0.477	0.00264	0.477	0.00296	0.477	0.00784	0.477	0.00889	107.8	0.3062	107.8	0.3962	107.8	1.013	107.8	0.8384									52.5879	4	2.45126	52.5879	5	2.21588
0.478	0.00264	0.478	0.00296	0.478	0.00787	0.478	0.00892	107.9	0.3071	107.9	0.3964	107.9	1.01	107.9	0.8366									52.6367	7	2.44906	52.6367	4	2.21439
0.479	0.00266	0.479	0.00298	0.479	0.00792	0.479	0.00897	108	0.3064	108	0.3973	108	1.012	108	0.8401									52.6855	5	2.44687	52.6855	5	2.2129
0.48	0.00265	0.48	0.00298	0.48	0.00794	0.48	0.00899	108.1	0.3065	108.1	0.3964	108.1	1.014	108.1	0.8393									52.7344	7	2.44471	52.7344	3	2.21143
0.481	0.00266	0.481	0.00298	0.481	0.00797	0.481	0.00904	108.2	0.3067	108.2	0.3972	108.2	1.015	108.2	0.8373									52.7832	4	2.44255	52.7832	1	2.20996
0.482	0.00266	0.482	0.00299	0.482	0.00801	0.482	0.00907	108.3	0.3068	108.3	0.3972	108.3	1.012	108.3	0.8387									52.832	0	2.44041	52.832	4	2.20851
0.483	0.00267	0.483	0.00299	0.483	0.00805	0.483	0.00912	108.4	0.3066	108.4	0.3966	108.4	1.011	108.4	0.8396									52.8809	5	2.43828	52.8809	4	2.20707
0.484	0.00267	0.484	0.003	0.484	0.00808	0.484	0.00914	108.5	0.3078	108.5	0.397	108.5	1.011	108.5	0.8403									52.9297	3	2.43617	52.9297	2	2.20563
0.485	0.00267	0.485	0.00301	0.485	0.0081	0.485	0.00919	108.6	0.3064	108.6	0.3985	108.6	1.014	108.6	0.8407									52.9785	6	2.43407	52.9785	5	2.20421
0.486	0.00268	0.486	0.00301	0.486	0.00814	0.486	0.00922	108.7	0.3092	108.7	0.399	108.7	1.013	108.7	0.8388									53.0273	5	2.43199	53.0273	4	2.2028
0.487	0.00269	0.487	0.00303	0.487	0.00818	0.487	0.00928	108.8	0.3077	108.8	0.3983	108.8	1.011	108.8	0.8377									53.0762	2	2.42992	53.0762	4	2.2014
0.488	0.00268	0.488	0.00302	0.488	0.00819	0.488	0.00929	108.9	0.3063	108.9	0.3996	108.9	1.013	108.9	0.8382									53.125	2	2.42787	53.125	5	2.20001
0.489	0.0027	0.489	0.00303	0.489	0.00824	0.489	0.00935	109	0.3066	109	0.3975	109	1.013	109	0.8392									53.1738	2	2.42582	53.1738	2	2.19862
0.49	0.00269	0.49	0.00304	0.49	0.00828	0.49	0.00938	109.1	0.3091	109.1	0.3982	109.1	1.013	109.1	0.8372									53.2227	6	2.4238	53.2227	3	2.19725
0.491	0.0027	0.491	0.00304	0.491	0.0083	0.491	0.00942	109.2	0.3081	109.2	0.4013	109.2	1.015	109.2	0.8407									53.2715	6	2.42178	53.2715	5	2.19589
0.492	0.00271	0.492	0.00305	0.492	0.00835	0.492	0.00946	109.3	0.3087	109.3	0.3968	109.3	1.011	109.3	0.8397									53.3203	3	2.41978	53.3203	2	2.19454
0.493	0.00271	0.493	0.00305	0.493	0.00839	0.493	0.00951	109.4	0.3079	109.4	0.3991	109.4	1.01	109.4	0.84									53.3691	1	2.41779	53.3691	6	2.19319
0.494	0.00271	0.494	0.00305	0.494	0.0084	0.494	0.00953	109.5	0.3083	109.5	0.4004	109.5	1.012	109.5	0.8381									53.418	8	2.41582	53.418	3	2.19186
0.495	0.00272	0.495	0.00307	0.495	0.00846	0.495	0.00958	109.6	0.3092	109.6	0.3994	109.6	1.01	109.6	0.8389									53.4668	4	2.41386	53.4668	4	2.19054
0.496	0.00272	0.496	0.00307	0.496	0.00848	0.496	0.00961	109.7	0.3077	109.7	0.3981	109.7	1.013	109.7	0.8383									53.5156	13	2.41191	53.5156	4	2.18922
0.497	0.00273	0.497	0.00308	0.497	0.00852	0.497	0.00966	109.8	0.3081	109.8	0.3995	109.8	1.012	109.8	0.8412									53.5645	6	2.40998	53.5645	2	2.18792
0.498	0.00273	0.498	0.00309	0.498	0.00855	0.498	0.0097	109.9	0.3096	109.9	0.4002	109.9	1.013	109.9	0.8398									53.6133	2	2.40805	53.6133	10	2.18662
0.499	0.00273	0.499	0.00308	0.499	0.00859	0.499	0.00973	110	0.3097	110	0.4	110	1.011	110	0.8392									53.6621	4	2.40615	53.6621	2	2.18533
0.5	0.00274	0.5	0.0031	0.5	0.00864	0.5	0.00977	110.1	0.3097	110.1	0.4013	110.1	1.011	110.1	0.8396									53.7109	6	2.40425	53.7109	4	2.18406
0.501	0.00274	0.501	0.0031	0.501	0.00866	0.501	0.00982	110.2	0.3092	110.2	0.4025	110.2	1.013	110.2	0.8396									53.7598	2	2.40237	53.7598	4	2.18279
0.502	0.00275	0.502	0.0031	0.502	0.00869	0.502	0.00985	110.3	0.309	110.3	0.4003	110.3	1.014	110.3	0.8394									53.8086	2	2.4005	53.8086	2	2.18153
0.503	0.00276	0.503	0.00312	0.503	0.00874	0.503	0.0099	110.4	0.3105	110.4	0.3994	110.4	1.013	110.4	0.8381									53.8574	4	2.39864	53.8574	4	2.18028
0.504	0.00275	0.504	0.00311	0.504	0.00877	0.504	0.00992	110.5	0.3097	110.5	0.4013	110.5	1.014	110.5	0.84									53.9062	2	2.39679	53.9062	1	2.17904
0.505	0.00276	0.505	0.00313	0.505	0.00881	0.505	0.00998	110.6	0.3087	110.6	0.4021	110.6	1.015	110.6	0.8404									53.9551	4	2.39496	53.9551	9	2.17781
0.506	0.00277	0.506	0.00314	0.506	0.00884	0.506	0.01001	110.7	0.3082	110.7	0.4011	110.7	1.015	110.7	0.8412									54.0039	5	2.39314	54.0039	2	2.17659
0.507	0.00277	0.507	0.00314	0.507	0.00888	0.507	0.01006	110.8	0.309	110.8	0.3996	110.8	1.012	110.8	0.8404									54.0527	3	2.39133	54.0527	6	2.17537
0.508	0.00277	0.508	0.00315	0.508	0.00892	0.508	0.01009	110.9	0.312	110.9	0.4005	110.9	1.011	110.9	0.838									54.1016	3	2.38954	54.1016	1	2.17417
0.509	0.00278	0.509	0.00316	0.509	0.00896	0.509	0.01013	111	0.3092	111	0.3999	111	1.011	111	0.8396									54.1504	5	2.38775	54.1504	7	2.17297
0.51	0.00278	0.51	0.00315	0.51	0.00898	0.51	0.01017	111.1	0.3113	111.1	0.4022	111.1	1.015	111.1	0.8381									54.1992	5	2.38598	54.1992	2	2.17178
0.511	0.0028	0.511	0.00317	0.511	0.00904	0.511	0.01023	111.2	0.31	111.2	0.4022	111.2	1.012	111.2	0.8375									54.248	4	2.38422	54.248	5	2.1706
0.512	0.00278	0.512	0.00316	0.512	0.00905	0.512	0.01024	111.3	0.3108	111.3	0.4024	111.3	1.015	111.3	0.8376									54.2969	6	2.38247	54.2969	2	2.16943
0.513	0.0028	0.513	0.00318	0.513	0.00909	0.513	0.0103	111.4	0.3113	111.4	0.4037	111.4	1.013	111.4	0.8396									54.3457	9	2.38073	54.3457	3	2.16827
0.514	0.0028	0.514	0.00318	0.514	0.00913	0.514	0.01034	111.5	0.3102	111.5	0.4022	111.5	1.013	111.5	0.8389									54.3945	3	2.37901	54.3945	2	2.16711
0.515	0.00281	0.515	0.00319	0.515	0.00917	0.515	0.01039	111.6	0.3107	111.6	0.4035	111.6	1.013	111.6	0.8406									54.4434	1	2.3773	54.4434	2	2.16597
0.516	0.00281	0.516	0.0032	0.516	0.0092	0.516	0.01042	111.7	0.3117	111.7	0.4025	111.7	1.016	111.7	0.839									54.4922	2	2.37559	54.4922	3	2.16483
0.517	0.00282	0.517	0.0032	0.517	0.00925	0.517	0.01046	111.8	0.3107	111.8	0.4016	111.8	1.012	111.8	0.8375									54.541	5	2.3739	54.541	2	2.1637
0.518	0.00282	0.518	0.00321	0.518	0.00929	0.518	0.0105	111.9	0.3106	111.9	0.4028	111.9	1.012	111.9	0.8396									54.5898	3	2.37222	54.5898	4	2.16258
0.519	0.00283	0.519	0.00323	0.519	0.00933	0.519	0.01055	112	0.3121	112	0.4038	112	1.015	112	0.8389									54.6387	1	2.37056	54.6387	1	2.16146
0.52	0.00282	0.52	0.00322	0.52	0.00934	0.52	0.01058	112.1	0.3124	112.1	0.4035	112.1	1.013	112.1	0.8396									54.6875	6	2.3689	54.6875	5	2.16036
0.521	0.00284	0.521	0.00323	0.521	0.0094	0.521	0.01063	112.2	0.3118	112.2	0.4046	112.2	1.012	112.2	0.8392									54.7363	6	2.36725	54.7363	4	2.15926
0.522	0.00284	0.522	0.00324	0.522	0.00944	0.522	0.01067	112.3	0.311	112.3	0.4037	112.3	1.012	112.3	0.8393									54.7852	6	2.36562	54.7852	1	2.15817
0.523	0.00284	0.523	0.00325	0.523	0.00948	0.523	0.01071	112.4	0.3118	112.4	0.4031	112.4	1.016	112.4	0.8413									54.834	4	2.364	54.834	3	2.15709
0.524	0.00285	0.524	0.00325	0.524	0.00951	0.524	0.01075	112.5	0.3122	112.5	0.4028	112.5	1.012	112.5	0.8397									54.8828	4	2.36238	54.8828	6	2.15601
0.525	0.00285	0.525	0.00326	0.525	0.00955	0.525	0.01079	112.6	0.3112	112.6	0.4046	112.6	1.013	112.6	0.8407									54.9316	3	2.36078	54.9316	1	2.15495
0.526	0.00285	0.526	0.00326	0.526	0.00958	0.526	0.01082	112.7	0.3122	112.7	0.4031	112.7	1.012	112.7	0.8383									54.9805	4	2.35919	54.9805	8	2.15389
0.527	0.00287	0.527	0.00328	0.527	0.00963	0.527	0.01088	112.8	0.3112	112.8	0.4052	112.8	1.015	112.8	0.8377									55.0293	3	2.35761	55.0293	2	2.15283
0.528	0.00287	0.528	0.00327	0.528	0.00965	0.528	0.01092	112.9	0.3117	112.9	0.4037	112.9	1.017	112.9	0.838									55.0781	4	2.35604	55.0781	6	2.15179
0.529	0.00287	0.529	0.00329	0.529	0.00971	0.529	0.01096	113	0.3108	113	0.404	113	1.013	113	0.8366									55.127	5	2.35448	55.127	5	2.15075
0.53	0.00288	0.53	0.0033	0.53	0.00975	0.53	0.011	113.1	0.314	113.1	0.4032	113.1	1.015	113.1	0.8381									55.1758	2	2.35293	55.1758	6	2.14973
0.531	0.00289	0.531	0.0033	0.531	0.00979	0.531	0.01105	113.2	0.3131	113.2	0.4047	113.2	1.013	113.2	0.8391									55.2246	2	2.3514	55.2246	2	2.1487
0.532	0.00289	0.532	0.00331	0.532	0.00983	0.532	0.01109	113.3	0.3113	113.3	0.4044	113.3	1.015	113.3	0.8418									55.2734	5	2.34987	55.2734	4	2.14769
0.533	0.0029	0.533	0.00331	0.533	0.00987	0.533	0.01113	113.4	0.3124	113.4	0.406	113.4	1.015	113.4	0.8406									55.3223	1	2.34835	55.3223	6	2.14668
0.534	0.0029	0.534	0.00332	0.534	0.0099	0.534	0.01117	113.5	0.3122	113.5	0.4031	113.5	1.011	113.5	0.8387									55.3711	2	2.34684	55.3711	3	2.14568
0.535	0.00291	0.535	0.00334	0.535	0.00995	0.535	0.01122	113.6	0.3119	113.6	0.4061	113.6	1.014	113.6	0.8401									55.4199	2	2.34535	55.4199	2	2.14469
0.536	0.00291	0.536	0.00333	0.536	0.00998	0.536	0.01125	113.7	0.3118	113.7	0.4044	113.7	1.015	113.7	0.8387									55.4688	4	2.34386	55.4688	2	2.1437
0.537	0.00292	0.537	0.00335	0.537	0.01004	0.537	0.01131	113.8	0.313	113.8	0.4045	113.8	1.014	113.8	0.8377									55.5176	4	2.34238	55.5176	2	2.14273
0.538	0.00292	0.538	0.00335	0.538	0.01007	0.538	0.01135	113.9	0.3128	113.9	0.4041	113.9	1.014	113.9	0.8404									55.5664	7	2.34091	55.5664	4	2.14175
0.539	0.00292	0.539	0.00335	0.539	0.0101	0.539	0.01139	114	0.3138	114	0.4058	114	1.015	114	0.8376									55.6152	4	2.33946	55.6152	2	2.14079
0.54	0.00293	0.54	0.00337	0.54	0.01014	0.54	0.01143	114.1	0.3128	114.1	0.4037	114.1	1.015	114.1	0.8388									55.6641	2	2.33801	55.6641	5	2.13983
0.541	0.00294	0.541	0.00338	0.541	0.01019	0.541	0.01148	114.2	0.312	114.2	0.4045	114.2	1.013	114.2	0.8403									55.7129	4	2.33657	55.7129	1	2.13888
0.542	0.00294	0.542	0.00337	0.542	0.01023	0.542	0.0115	114.3	0.3137	114.3	0.4067	114.3	1.016	114.3	0.8405									55.7617	4	2.33514	55.7617	5	2.13794
0.543	0.00296	0.543	0.00339	0.543	0.01027	0.543	0.01156	114.4	0.3132	114.4	0.4077	114.4	1.013	114.4	0.8383									55.8105	5	2.33372	55.8105	4	2.137
0.544	0.00295	0.544	0.00339	0.544	0.0103	0.544	0.0116	114.5	0.3115	114.5	0.4066	114.5	1.014	114.5	0.8393									55.8594	6	2.33231	55.8594	4	2.13607
0.545	0.00296	0.545	0.0034	0.545	0.01035	0.545	0.01164	114.6	0.3142	114.6	0.4062	114.6	1.015	114.6	0.841									55.9082	5	2.33092	55.9082	1	2.13515
0.546	0.00297	0.546	0.00341	0.546	0.0104	0.546	0.01168	114.7	0.3136	114.7	0.4055	114.7	1.016	114.7	0.8374									55.957	6	2.32952	55.957	3	2.13423
0.547	0.00298	0.547	0.00342	0.547	0.01044	0.547	0.01172	114.8	0.3134	114.8	0.4074	114.8	1.014	114.8	0.8384									56.0059	4	2.32814	56.0059	2	2.13332
[truncated: 2,852 more rows]

## Sheet: Fig. 5
Fig. 5a		Fig. 5g
x	y	x	y	x	y	x	y
1	-0.94	1	0	1	0	1	0
2	-0.2	2	0	2	0	2	0
[truncated: 8 more rows]

## Sheet: Supplementary Fig. 1
x	y	x	y	x	y	x	y	x	y	x	y	x	y	x	y	x	y	x	y
[truncated: 4,149 more rows]

[truncated: 15 more sheets: Supplementary Fig. 3, Supplementary Fig. 5, Supplementary Fig. 6, Supplementary Fig. 7a, Supplementary Fig. 7b, Supplementary Fig. 7c, Supplementary Fig. 7d, Supplementary Fig. 8, Supplementary Fig. 11, Supplementary Fig. 12, Supplementary Fig. 13, Supplementary Fig. 14, Supplementary Fig. 15, Supplementary Fig. 16, Supplementary Fig. 19]
